# Supplementary material for: Gene Network Dysregulation in Dorsolateral Prefrontal Cortex Neurons of Humans with Cocaine Use Disorder
Source: Sci Rep. 2017 Jul 14;7:5412. doi: 10.1038/s41598-017-05720-3 (PMC5511210; doi:10.1038/s41598-017-05720-3)
Supplement: Supplementary file 2 — Supplementary Table 1 [file 41598_2017_5720_MOESM2_ESM.xlsx]

## Sheet: Sheet1
	Demographics and Toxicology
ID	Clinical Diagnosis	Age	Race	Ethnicity	Cause of Death	Manner of Death	Cocaine in Blood [mg/L]	Cocaine in Brain [mg/kg]	BE in Blood [mg/L]	BE in Brain [mg/kg]	PMI [hours]	RIN	pH	Smoker	BAC
1	Unaffected Control	29	Black	Not Hispanic or Latino	multiple gunshot wounds	homicide	N/A	N/A	N/A	N/A	21	2.5	6.74	(+)	Undetected
2	Unaffected Control	20	Black	Not Hispanic or Latino	multiple gunshot wounds	homicide	N/A	N/A	N/A	N/A	12	2.2	6.88	(+)	Undetected
3	Unaffected Control	23	White	Hispanic or Latino	acute coronary thrombosis - LAD: coronary atherosclerosis	natural	N/A	N/A	N/A	N/A	24.3	2.6	6.44	(-)	Undetected
4	Unaffected Control	21	Black	Not Hispanic or Latino	gunshot wound to chest	homicide	N/A	N/A	N/A	N/A	15	3.2	6.66	(-)	0.06
5	Unaffected Control	45	White	Hispanic or Latino	acute coronary thrombosis, atherosclerotic heart disease	natural	N/A	N/A	N/A	N/A	20	2.5	6.11	(-)	Undetected
6	Unaffected Control	21	Black	Not Hispanic or Latino	gunshot wound to chest	homicide	N/A	N/A	N/A	N/A	14.25	2.8	6.68	(-)	Undetected
7	Unaffected Control	26	Black	Not Hispanic or Latino	gunshot wounds of chest	homicide	N/A	N/A	N/A	N/A	17	4.5	6.28	(-)	Undetected
8	Unaffected Control	46	White	Hispanic or Latino	idiopathic dilated cardiomyopathy	natural	N/A	N/A	N/A	N/A	28.5	2.4	6.59	(-)	Undetected
9	Unaffected Control	48	White	Not Hispanic or Latino	cardiac arrest	natural	N/A	N/A	N/A	N/A	7.5	2.9	6.24	(-)	Negative
10	Unaffected Control	54	White	Not Hispanic or Latino	athrosclerotic coronary artery disease, cardiomegaly	natural	N/A	N/A	N/A	N/A	23	2.9	6.87	(-)	Negative
11	Unaffected Control	22	Black	Not Hispanic or Latino	gunshot wound to chest	homicide	N/A	N/A	N/A	N/A	22	2.5	6.55	(-)	Undetected
12	Unaffected Control	35	White	Hispanic or Latino	blunt force craniocerebral trauma	MVA; accidental	N/A	N/A	N/A	N/A	24	2.4	5.87	(-)	Undetected
13	Unaffected Control	50	White	Hispanic or Latino	atherosclerotic heart disease	natural	N/A	N/A	N/A	N/A	19	2.7	6.58	(+)	Negative
14	Unaffected Control	47	White	Hispanic or Latino	cardiomegaly with left ventricular hypertrophy	natural	N/A	N/A	N/A	N/A	8.5	2.4	6.44	(-)	Negative
15	Unaffected Control	58	White	Not Hispanic or Latino	Atherosclerotic and hypertensive heart disease	natural	N/A	N/A	N/A	N/A	14.5	2.6	6.06	(+)	Undetected
17	Unaffected Control	29	Black	Not Hispanic or Latino	pulmonary thromboembolus, deep vein phlebothrombosis, arteriosclerotic cardiovascular disease	natural	N/A	N/A	N/A	N/A	29	3	6.42	(+)	Undetected
19	Unaffected Control	53	White	Not Hispanic or Latino	atherosclerotic and hypertensive heart disease	natural	N/A	N/A	N/A	N/A	13	2.6	6.52	(+)	Undetected
21	Cocaine intoxication death	27	White	Hispanic or Latino	cocaine intoxication		0.94	2.241	1.4	1.8	15	5.6	6.3	(+)	Undetected
22	Cocaine intoxication death	29	White	Hispanic or Latino	cocaine intoxication		4.6	19.51	8.8	8.8	22.5	2.6	6.44	(-)	Undetected
23	Cocaine intoxication death	35	White	Not Hispanic or Latino	cocaine intoxication		14.8	2.3	Not Reported	0.67	20.5	2.2	6.53	(-)	Undetected
24	Cocaine intoxication death	31	White	Hispanic or Latino	cocaine intoxication		3.8	18.3	4.6	1.4	10.5	2.3	6.02	(-)	Undetected
25	Cocaine intoxication death	23	White	Hispanic or Latino	cocaine intoxication		0.05	0.11	0.28	0.15	8	2.7	6.71	(-)	0.17
26	Cocaine intoxication death	29	White	Hispanic or Latino	acute cocaine toxicity		7.8	13.02	11.4	2.1	6.5	3.1	5.97	(+)	0.04
27	Cocaine intoxication death	38	White	Not Hispanic or Latino	atherosclerotic coronary artery disease; chronic cocaine abuse		0.05	0.37	0.83	0.3	24	3	6.39	(-)	Undetected
28	Cocaine intoxication death	23	Black	Not Hispanic or Latino	concentric left ventricular hypertrophy;chronic cocaine abuse		Not Reported	0.01	Not reported	0.0107	19.5	2.3	6.23	(-)	Undetected
29	Cocaine intoxication death	36	White	Not Hispanic or Latino	acute cocaine toxicity		25	21	11	3.2	23.25	5.4	6.4	(-)	Undetected
30	Cocaine intoxication death	52	Black	Not Hispanic or Latino	cocaine intoxication		0.19	0.52	3.4	1.3	24	3	6.61	(-)	Undetected
31	Cocaine intoxication death	30	Black	Not Hispanic or Latino	cocaine intoxication		39	0.9007	12.1	0.314	10.5	2.2	6.86	(+)	0.04
32	Cocaine intoxication death	33	Black	Not Hispanic or Latino	Massive pulmonary emboli;chronic cocaine abuse		0.01	0.05	0.83	0.48	19.5	3.2	6.31	(+)	Undetected
33	Cocaine intoxication death	45	White	Not Hispanic or Latino	cocaine intoxication		0.33	0.2719	0.97	0.3953	12	2.3	6.26	(+)	0.11
34	Cocaine intoxication death	44	Black	Not Hispanic or Latino	cocaine toxicity; cerebrovascular accident		0.05	0.0063	0.14	0.1033	10.5	2.8	6.07	(+)	Undetected
36	Cocaine intoxication death	34	White	Not Hispanic or Latino	acute cocaine overdose; hypertensive cardiac disease		3.685	22.1589	positive/no quant	2.6759	9	3	6.31	(-)	Undetected
37	Cocaine intoxication death	39	White	Not Hispanic or Latino	cocaine intoxication		0.1	0.056	2.8	1.224	12.5	2.5	6.48	(-)	Undetected
38	Cocaine intoxication death	28	White	Hispanic or Latino	acute cocaine toxicity		2.1	9.8985	10.5	1.6778	8	3.2	6.4	(-)	Undetected
39	Cocaine intoxication death	35	White	Hispanic or Latino	cocaine toxicity		1.2	1.89899	3.7	1.27273	15	2.8	6.76	(+)	0.02
40	Cocaine intoxication death	21	Black	Not Hispanic or Latino	cocaine intoxication		None	0.111	0.1	0.05	12	2.9	5.64	(+)	Undetected
