# Supplementary material for: Gene Network Dysregulation in Dorsolateral Prefrontal Cortex Neurons of Humans with Cocaine Use Disorder
Source: Sci Rep. 2017 Jul 14;7:5412. doi: 10.1038/s41598-017-05720-3 (PMC5511210; doi:10.1038/s41598-017-05720-3)
Supplement: Supplementary file 3 — Supplementary Table 2 [file 41598_2017_5720_MOESM3_ESM.xlsx]

## Sheet: Sheet1
EnsembleGeneID	Gene Name	Transcript Type	Gene Description	Average logCPM Control	Average logCPM Cocaine	k.all	k.in	k.out	k.diff	modules
ENSG00000266658	#N/A	#N/A	#N/A	18.1659	18.3367	27.477	0	27.477	-27.477	royalblue
ENSG00000210082	MT-RNR2	Mt_rRNA	mitochondrially encoded 16S RNA [Source:HGNC Symbol;Acc:HGNC:7471]	15.871	16.2911	18.174	7.90935	10.2646	-2.35529	lightcyan
ENSG00000272060	#N/A	#N/A	#N/A	15.6276	15.9208	9.1701	0	9.1701	-9.1701	grey60
ENSG00000251562	MALAT1	lincRNA	metastasis associated lung adenocarcinoma transcript 1 (non-protein coding) [Source:HGNC Symbol;Acc:HGNC:29665]	15.6187	15.5927	6.82154	1.91502	4.90652	-2.9915	grey
ENSG00000211459	MT-RNR1	Mt_rRNA	mitochondrially encoded 12S RNA [Source:HGNC Symbol;Acc:HGNC:7470]	13.5589	13.9679	19.6847	9.11828	10.5664	-1.44812	lightcyan
ENSG00000214548	MEG3	lincRNA	maternally expressed 3 (non-protein coding) [Source:HGNC Symbol;Acc:HGNC:14575]	12.0685	12.1239	8.5557	1.62376	6.93194	-5.30818	grey
ENSG00000239776	#N/A	#N/A	#N/A	11.3334	11.5249	10.1763	2.00139	8.17487	-6.17348	grey
ENSG00000198804	MT-CO1	protein_coding	mitochondrially encoded cytochrome c oxidase I [Source:HGNC Symbol;Acc:HGNC:7419]	11.1411	11.5777	23.068	8.90849	14.1595	-5.25106	lightcyan
ENSG00000202198	7SK	misc_RNA	7SK RNA [Source:RFAM;Acc:RF00100]	11.0109	11.2013	15.5121	6.23426	9.27788	-3.04363	grey
ENSG00000198886	MT-ND4	protein_coding	mitochondrially encoded NADH:ubiquinone oxidoreductase core subunit 4 [Source:HGNC Symbol;Acc:HGNC:7459]	10.5202	10.9845	21.8674	3.27717	18.5902	-15.3131	lightcyan
ENSG00000198786	MT-ND5	protein_coding	mitochondrially encoded NADH:ubiquinone oxidoreductase core subunit 5 [Source:HGNC Symbol;Acc:HGNC:7461]	10.2089	10.6776	22.7742	2.38783	20.3863	-17.9985	lightcyan
ENSG00000131018	SYNE1	protein_coding	spectrin repeat containing nuclear envelope protein 1 [Source:HGNC Symbol;Acc:HGNC:17089]	10.4418	10.411	10.9085	4.05113	6.85739	-2.80626	grey
ENSG00000224078	SNHG14	processed_transcript	small nucleolar RNA host gene 14 [Source:HGNC Symbol;Acc:HGNC:37462]	10.3393	10.371	10.6266	1.6653	8.96135	-7.29605	grey
ENSG00000264462	MIR3648-2	miRNA	microRNA 3648-2 [Source:HGNC Symbol;Acc:HGNC:50843]	10.3711	10.2858	9.47009	0.113415	9.35668	-9.24326	grey
ENSG00000151914	DST	protein_coding	dystonin [Source:HGNC Symbol;Acc:HGNC:1090]	10.2828	10.2135	18.7359	0.807661	17.9282	-17.1205	cyan
ENSG00000198888	MT-ND1	protein_coding	mitochondrially encoded NADH:ubiquinone oxidoreductase core subunit 1 [Source:HGNC Symbol;Acc:HGNC:7455]	9.98686	10.3767	17.6312	9.83442	7.79675	2.03768	lightcyan
ENSG00000116254	CHD5	protein_coding	chromodomain helicase DNA binding protein 5 [Source:HGNC Symbol;Acc:HGNC:16816]	10.0642	10.041	63.4863	52.3852	11.1012	41.284	royalblue
ENSG00000127603	MACF1	protein_coding	microtubule-actin crosslinking factor 1 [Source:HGNC Symbol;Acc:HGNC:13664]	9.99327	9.87553	51.1269	28.7473	22.3796	6.36773	greenyellow
ENSG00000186472	PCLO	protein_coding	piccolo presynaptic cytomatrix protein [Source:HGNC Symbol;Acc:HGNC:13406]	9.94455	9.92108	14.5555	0.969219	13.5863	-12.6171	cyan
ENSG00000108848	LUC7L3	protein_coding	LUC7 like 3 pre-mRNA splicing factor [Source:HGNC Symbol;Acc:HGNC:24309]	9.95686	9.89246	8.81177	0.651374	8.1604	-7.50903	grey
ENSG00000167978	SRRM2	protein_coding	serine/arginine repetitive matrix 2 [Source:HGNC Symbol;Acc:HGNC:16639]	9.91416	9.87076	53.2899	18.4854	34.8044	-16.319	royalblue
ENSG00000225783	MIAT	lincRNA	myocardial infarction associated transcript (non-protein coding) [Source:HGNC Symbol;Acc:HGNC:33425]	9.85838	9.88737	3.33179	0.0428553	3.28893	-3.24608	grey
ENSG00000198763	MT-ND2	protein_coding	mitochondrially encoded NADH:ubiquinone oxidoreductase core subunit 2 [Source:HGNC Symbol;Acc:HGNC:7456]	9.55285	9.97386	19.0287	9.45945	9.56924	-0.10979	lightcyan
ENSG00000197694	SPTAN1	protein_coding	spectrin alpha, non-erythrocytic 1 [Source:HGNC Symbol;Acc:HGNC:11273]	9.70838	9.7087	84.5243	42.7798	41.7444	1.03544	royalblue
ENSG00000145734	BDP1	protein_coding	B double prime 1, subunit of RNA polymerase III transcription initiation factor IIIB [Source:HGNC Symbol;Acc:HGNC:13652]	9.64721	9.60771	18.968	7.41454	11.5535	-4.13896	grey
ENSG00000132424	PNISR	protein_coding	PNN interacting serine and arginine rich protein [Source:HGNC Symbol;Acc:HGNC:21222]	9.63499	9.60459	6.84887	3.09822	3.75066	-0.652439	grey
ENSG00000184205	TSPYL2	protein_coding	TSPY like 2 [Source:HGNC Symbol;Acc:HGNC:24358]	9.57391	9.60585	47.1024	24.6949	22.4075	2.28736	royalblue
ENSG00000107863	ARHGAP21	protein_coding	Rho GTPase activating protein 21 [Source:HGNC Symbol;Acc:HGNC:23725]	9.61905	9.51406	31.5154	4.67991	26.8355	-22.1556	greenyellow
ENSG00000178104	PDE4DIP	protein_coding	phosphodiesterase 4D interacting protein [Source:HGNC Symbol;Acc:HGNC:15580]	9.58791	9.50246	29.1156	11.3581	17.7574	-6.39928	greenyellow
ENSG00000198899	MT-ATP6	protein_coding	mitochondrially encoded ATP synthase 6 [Source:HGNC Symbol;Acc:HGNC:7414]	9.285	9.78625	20.3699	5.55222	14.8176	-9.26543	lightcyan
ENSG00000265150	#N/A	#N/A	#N/A	9.36449	9.69004	21.9711	0.949327	21.0217	-20.0724	lightcyan
ENSG00000120251	GRIA2	protein_coding	glutamate ionotropic receptor AMPA type subunit 2 [Source:HGNC Symbol;Acc:HGNC:4572]	9.53247	9.44927	75.1071	36.0702	39.0369	-2.96669	greenyellow
ENSG00000116560	SFPQ	protein_coding	splicing factor proline and glutamine rich [Source:HGNC Symbol;Acc:HGNC:10774]	9.48218	9.44634	9.19866	7.65029	1.54837	6.10192	grey
ENSG00000176884	GRIN1	protein_coding	glutamate ionotropic receptor NMDA type subunit 1 [Source:HGNC Symbol;Acc:HGNC:4584]	9.4588	9.44283	106.945	60.7477	46.1976	14.5501	royalblue
ENSG00000048991	R3HDM1	protein_coding	R3H domain containing 1 [Source:HGNC Symbol;Acc:HGNC:9757]	9.4449	9.38276	26.9255	9.36064	17.5648	-8.20419	greenyellow
ENSG00000131711	MAP1B	protein_coding	microtubule associated protein 1B [Source:HGNC Symbol;Acc:HGNC:6836]	9.30471	9.42329	38.1091	16.4412	21.6678	-5.22661	brown
ENSG00000119707	RBM25	protein_coding	RNA binding motif protein 25 [Source:HGNC Symbol;Acc:HGNC:23244]	9.41536	9.29197	13.9058	2.23742	11.6684	-9.43094	grey
ENSG00000184258	CDR1	protein_coding	cerebellar degeneration related protein 1 [Source:HGNC Symbol;Acc:HGNC:1798]	9.36133	9.32925	2.8173	1.2097	1.6076	-0.397893	grey
ENSG00000160145	KALRN	protein_coding	kalirin, RhoGEF kinase [Source:HGNC Symbol;Acc:HGNC:4814]	9.34007	9.32589	37.2632	10.6821	26.5811	-15.899	greenyellow
ENSG00000122966	CIT	protein_coding	citron rho-interacting serine/threonine kinase [Source:HGNC Symbol;Acc:HGNC:1985]	9.33514	9.27606	18.0526	1.1221	16.9305	-15.8084	darkturquoise
ENSG00000182670	TTC3	protein_coding	tetratricopeptide repeat domain 3 [Source:HGNC Symbol;Acc:HGNC:12393]	9.27617	9.28251	13.0791	0.0178637	13.0613	-13.0434	grey
ENSG00000198626	RYR2	protein_coding	ryanodine receptor 2 [Source:HGNC Symbol;Acc:HGNC:10484]	9.29995	9.24755	40.4785	15.3236	25.1549	-9.83123	greenyellow
ENSG00000078018	MAP2	protein_coding	microtubule associated protein 2 [Source:HGNC Symbol;Acc:HGNC:6839]	9.30716	9.2347	40.8184	2.72243	38.096	-35.3735	cyan
ENSG00000145362	ANK2	protein_coding	ankyrin 2, neuronal [Source:HGNC Symbol;Acc:HGNC:493]	9.24152	9.23792	24.1799	11.5187	12.6613	-1.14261	grey
ENSG00000116754	SRSF11	protein_coding	serine and arginine rich splicing factor 11 [Source:HGNC Symbol;Acc:HGNC:10782]	9.20092	9.10742	11.5916	7.73342	3.8582	3.87522	grey
ENSG00000079819	EPB41L2	protein_coding	erythrocyte membrane protein band 4.1 like 2 [Source:HGNC Symbol;Acc:HGNC:3379]	9.13387	9.16519	5.26735	2.92989	2.33746	0.592424	grey
ENSG00000198695	MT-ND6	protein_coding	mitochondrially encoded NADH:ubiquinone oxidoreductase core subunit 6 [Source:HGNC Symbol;Acc:HGNC:7462]	8.8659	9.38283	22.3771	1.31442	21.0627	-19.7483	lightcyan
ENSG00000117523	PRRC2C	protein_coding	proline rich coiled-coil 2C [Source:HGNC Symbol;Acc:HGNC:24903]	9.15807	9.09078	8.19837	6.05235	2.14603	3.90632	grey
ENSG00000198712	MT-CO2	protein_coding	mitochondrially encoded cytochrome c oxidase II [Source:HGNC Symbol;Acc:HGNC:7421]	8.85033	9.33396	18.411	7.85636	10.5546	-2.69827	lightcyan
ENSG00000008710	PKD1	protein_coding	polycystin 1, transient receptor potential channel interacting [Source:HGNC Symbol;Acc:HGNC:9008]	9.07386	9.11158	88.1814	32.237	55.9444	-23.7075	royalblue
ENSG00000197102	DYNC1H1	protein_coding	dynein cytoplasmic 1 heavy chain 1 [Source:HGNC Symbol;Acc:HGNC:2961]	9.09175	9.07767	28.5061	3.70557	24.8006	-21.095	black
ENSG00000100201	DDX17	protein_coding	DEAD-box helicase 17 [Source:HGNC Symbol;Acc:HGNC:2740]	9.08657	9.07533	8.31434	0.0570889	8.25725	-8.20017	grey
ENSG00000178209	PLEC	protein_coding	plectin [Source:HGNC Symbol;Acc:HGNC:9069]	9.05835	9.07462	118.622	70.3987	48.2237	22.175	royalblue
ENSG00000134884	ARGLU1	protein_coding	arginine and glutamate rich 1 [Source:HGNC Symbol;Acc:HGNC:25482]	9.06919	9.05504	33.3112	3.62768	29.6836	-26.0559	greenyellow
ENSG00000269821	KCNQ1OT1	antisense	KCNQ1 opposite strand/antisense transcript 1 (non-protein coding) [Source:HGNC Symbol;Acc:HGNC:6295]	9.13779	8.97366	18.6228	4.45611	14.1667	-9.71061	brown
ENSG00000115355	CCDC88A	protein_coding	coiled-coil domain containing 88A [Source:HGNC Symbol;Acc:HGNC:25523]	9.11177	8.93803	18.8068	7.79672	11.0101	-3.2134	greenyellow
ENSG00000144406	UNC80	protein_coding	unc-80 homolog, NALCN activator [Source:HGNC Symbol;Acc:HGNC:26582]	9.0419	8.99127	9.02401	4.81193	4.21209	0.599838	grey
ENSG00000198938	MT-CO3	protein_coding	mitochondrially encoded cytochrome c oxidase III [Source:HGNC Symbol;Acc:HGNC:7422]	8.7779	9.19591	17.9888	4.85839	13.1304	-8.27205	lightcyan
ENSG00000258486	#N/A	#N/A	#N/A	8.7631	9.15065	8.14315	1.34117	6.80198	-5.46081	lightcyan
ENSG00000108654	DDX5	protein_coding	DEAD-box helicase 5 [Source:HGNC Symbol;Acc:HGNC:2746]	8.96588	8.942	13.5985	0.414533	13.1839	-12.7694	greenyellow
ENSG00000160299	PCNT	protein_coding	pericentrin [Source:HGNC Symbol;Acc:HGNC:16068]	8.9793	8.8996	17.2823	0.000235584	17.282	-17.2818	royalblue
ENSG00000198727	MT-CYB	protein_coding	mitochondrially encoded cytochrome b [Source:HGNC Symbol;Acc:HGNC:7427]	8.6835	9.11192	17.6922	0.574315	17.1179	-16.5436	lightcyan
ENSG00000271043	MTRNR2L2	processed_pseudogene	MT-RNR2-like 2 [Source:HGNC Symbol;Acc:HGNC:37156]	8.53566	9.2011	12.204	3.33226	8.87169	-5.53943	lightcyan
ENSG00000135976	ANKRD36	protein_coding	ankyrin repeat domain 36 [Source:HGNC Symbol;Acc:HGNC:24079]	8.87823	8.84575	14.9361	4.06376	10.8724	-6.8086	grey
ENSG00000133030	MPRIP	protein_coding	myosin phosphatase Rho interacting protein [Source:HGNC Symbol;Acc:HGNC:30321]	8.85003	8.85432	20.8291	2.80035	18.0288	-15.2284	royalblue
ENSG00000103657	HERC1	protein_coding	HECT and RLD domain containing E3 ubiquitin protein ligase family member 1 [Source:HGNC Symbol;Acc:HGNC:4867]	8.86154	8.83244	39.8618	3.47155	36.3903	-32.9187	greenyellow
ENSG00000200087	SNORA73B	snoRNA	small nucleolar RNA, H/ACA box 73B [Source:HGNC Symbol;Acc:HGNC:10116]	8.84124	8.83889	2.75821	2.59509	0.163122	2.43197	grey
ENSG00000115306	SPTBN1	protein_coding	spectrin beta, non-erythrocytic 1 [Source:HGNC Symbol;Acc:HGNC:11275]	8.808	8.85825	41.9749	13.1771	28.7978	-15.6207	black
ENSG00000175265	GOLGA8A	protein_coding	golgin A8 family member A [Source:HGNC Symbol;Acc:HGNC:31972]	8.82574	8.81511	9.91823	1.93737	7.98087	-6.0435	grey
ENSG00000174501	ANKRD36C	protein_coding	ankyrin repeat domain 36C [Source:HGNC Symbol;Acc:HGNC:32946]	8.86284	8.77697	65.531	34.907	30.624	4.28307	greenyellow
ENSG00000075292	ZNF638	protein_coding	zinc finger protein 638 [Source:HGNC Symbol;Acc:HGNC:17894]	8.82375	8.78862	28.4571	9.57209	18.885	-9.3129	grey
ENSG00000273079	GRIN2B	protein_coding	glutamate ionotropic receptor NMDA type subunit 2B [Source:HGNC Symbol;Acc:HGNC:4586]	8.77871	8.77349	20.3142	1.81169	18.5025	-16.6908	darkorange
ENSG00000078674	PCM1	protein_coding	pericentriolar material 1 [Source:HGNC Symbol;Acc:HGNC:8727]	8.81464	8.69091	48.7428	14.732	34.0109	-19.2789	greenyellow
ENSG00000135541	AHI1	protein_coding	Abelson helper integration site 1 [Source:HGNC Symbol;Acc:HGNC:21575]	8.76525	8.71051	9.73053	3.28945	6.44108	-3.15163	grey
ENSG00000269900	RMRP	lincRNA	RNA component of mitochondrial RNA processing endoribonuclease [Source:EntrezGene;Acc:6023]	8.56069	8.89685	6.19009	2.61859	3.5715	-0.952914	grey
ENSG00000167615	LENG8	protein_coding	leukocyte receptor cluster member 8 [Source:HGNC Symbol;Acc:HGNC:15500]	8.71642	8.7355	53.8502	2.36182	51.4884	-49.1266	royalblue
ENSG00000151150	ANK3	protein_coding	ankyrin 3, node of Ranvier (ankyrin G) [Source:HGNC Symbol;Acc:HGNC:494]	8.72758	8.67832	39.1777	0.8418	38.3359	-37.4941	cyan
ENSG00000005810	MYCBP2	protein_coding	MYC binding protein 2, E3 ubiquitin protein ligase [Source:HGNC Symbol;Acc:HGNC:23386]	8.71474	8.67293	65.8203	8.09744	57.7229	-49.6254	greenyellow
ENSG00000130294	KIF1A	protein_coding	kinesin family member 1A [Source:HGNC Symbol;Acc:HGNC:888]	8.68192	8.70166	104.596	63.8691	40.7267	23.1424	royalblue
ENSG00000155657	TTN	protein_coding	titin [Source:HGNC Symbol;Acc:HGNC:12403]	8.74037	8.63864	26.0914	0.821756	25.2696	-24.4478	white
ENSG00000100503	NIN	protein_coding	ninein [Source:HGNC Symbol;Acc:HGNC:14906]	8.69344	8.6329	27.9891	4.0938	23.8953	-19.8015	grey
ENSG00000142192	APP	protein_coding	amyloid beta precursor protein [Source:HGNC Symbol;Acc:HGNC:620]	8.56056	8.74326	11.1266	0.0522875	11.0743	-11.022	grey
ENSG00000163531	NFASC	protein_coding	neurofascin [Source:HGNC Symbol;Acc:HGNC:29866]	8.62369	8.60916	4.96929	3.44702	1.52227	1.92475	grey
ENSG00000080824	HSP90AA1	protein_coding	heat shock protein 90 alpha family class A member 1 [Source:HGNC Symbol;Acc:HGNC:5253]	8.43461	8.74966	38.3075	5.3068	33.0007	-27.6939	brown
ENSG00000127914	AKAP9	protein_coding	A-kinase anchoring protein 9 [Source:HGNC Symbol;Acc:HGNC:379]	8.62336	8.56163	11.3613	4.3743	6.98705	-2.61275	grey
ENSG00000123200	ZC3H13	protein_coding	zinc finger CCCH-type containing 13 [Source:HGNC Symbol;Acc:HGNC:20368]	8.58939	8.58216	8.33526	1.70916	6.6261	-4.91694	grey
ENSG00000154874	CCDC144B	transcribed_unprocessed_pseudogene	coiled-coil domain containing 144B (pseudogene) [Source:HGNC Symbol;Acc:HGNC:26704]	8.64111	8.50783	3.60406	0.373721	3.23034	-2.85662	grey
ENSG00000168280	KIF5C	protein_coding	kinesin family member 5C [Source:HGNC Symbol;Acc:HGNC:6325]	8.57464	8.51849	37.5614	8.32136	29.2401	-20.9187	darkorange
ENSG00000067715	SYT1	protein_coding	synaptotagmin 1 [Source:HGNC Symbol;Acc:HGNC:11509]	8.47871	8.59306	22.9598	2.51093	20.4488	-17.9379	brown
ENSG00000141837	CACNA1A	protein_coding	calcium voltage-gated channel subunit alpha1 A [Source:HGNC Symbol;Acc:HGNC:1388]	8.57779	8.49466	26.3039	1.34986	24.954	-23.6042	grey
ENSG00000166501	PRKCB	protein_coding	protein kinase C beta [Source:HGNC Symbol;Acc:HGNC:9395]	8.51875	8.53641	22.9966	1.01194	21.9847	-20.9727	darkorange
ENSG00000119596	YLPM1	protein_coding	YLP motif containing 1 [Source:HGNC Symbol;Acc:HGNC:17798]	8.53284	8.4932	9.71807	1.58134	8.13673	-6.55538	grey
ENSG00000106976	DNM1	protein_coding	dynamin 1 [Source:HGNC Symbol;Acc:HGNC:2972]	8.5173	8.50512	67.8331	11.9797	55.8534	-43.8737	black
ENSG00000263934	SNORD3A	snoRNA	small nucleolar RNA, C/D box 3A [Source:HGNC Symbol;Acc:HGNC:33189]	8.42333	8.58409	3.90653	0.537368	3.36916	-2.83179	grey
ENSG00000187672	ERC2	protein_coding	ELKS/RAB6-interacting/CAST family member 2 [Source:HGNC Symbol;Acc:HGNC:31922]	8.49728	8.49558	13.3206	5.46174	7.85881	-2.39707	grey
ENSG00000173230	GOLGB1	protein_coding	golgin B1 [Source:HGNC Symbol;Acc:HGNC:4429]	8.51354	8.47457	11.4455	6.10755	5.3379	0.769649	grey
ENSG00000172915	NBEA	protein_coding	neurobeachin [Source:HGNC Symbol;Acc:HGNC:7648]	8.5132	8.46488	79.8372	14.8866	64.9506	-50.064	greenyellow
ENSG00000112159	MDN1	protein_coding	midasin AAA ATPase 1 [Source:HGNC Symbol;Acc:HGNC:18302]	8.49896	8.46766	8.75988	4.46623	4.29365	0.172585	grey
ENSG00000054523	KIF1B	protein_coding	kinesin family member 1B [Source:HGNC Symbol;Acc:HGNC:16636]	8.48794	8.46189	28.1622	7.90677	20.2554	-12.3486	greenyellow
ENSG00000100505	TRIM9	protein_coding	tripartite motif containing 9 [Source:HGNC Symbol;Acc:HGNC:16288]	8.50514	8.44247	55.1861	6.25227	48.9338	-42.6816	greenyellow
ENSG00000144674	GOLGA4	protein_coding	golgin A4 [Source:HGNC Symbol;Acc:HGNC:4427]	8.5126	8.41742	19.1303	8.95655	10.1738	-1.21724	grey
ENSG00000176406	RIMS2	protein_coding	regulating synaptic membrane exocytosis 2 [Source:HGNC Symbol;Acc:HGNC:17283]	8.47179	8.44792	23.4099	4.4632	18.9467	-14.4835	greenyellow
ENSG00000198947	DMD	protein_coding	dystrophin [Source:HGNC Symbol;Acc:HGNC:2928]	8.49524	8.4101	14.9367	4.36704	10.5696	-6.20259	grey
ENSG00000133026	MYH10	protein_coding	myosin heavy chain 10 [Source:HGNC Symbol;Acc:HGNC:7568]	8.44839	8.44429	18.2494	1.92955	16.3199	-14.3904	grey
ENSG00000157087	ATP2B2	protein_coding	ATPase plasma membrane Ca2+ transporting 2 [Source:HGNC Symbol;Acc:HGNC:815]	8.40506	8.46061	25.526	6.76282	18.7632	-12.0003	black
ENSG00000203930	LINC00632	lincRNA	long intergenic non-protein coding RNA 632 [Source:HGNC Symbol;Acc:HGNC:27865]	8.44406	8.42167	9.96637	3.42386	6.54251	-3.11865	grey
ENSG00000122566	HNRNPA2B1	protein_coding	heterogeneous nuclear ribonucleoprotein A2/B1 [Source:HGNC Symbol;Acc:HGNC:5033]	8.42067	8.4098	7.22969	3.42757	3.80212	-0.374555	grey
ENSG00000114857	NKTR	protein_coding	natural killer cell triggering receptor [Source:HGNC Symbol;Acc:HGNC:7833]	8.47723	8.34144	15.9129	8.07162	7.84126	0.230355	grey
ENSG00000038382	TRIO	protein_coding	trio Rho guanine nucleotide exchange factor [Source:HGNC Symbol;Acc:HGNC:12303]	8.45298	8.36181	42.152	14.9677	27.1844	-12.2167	greenyellow
ENSG00000055609	KMT2C	protein_coding	lysine methyltransferase 2C [Source:HGNC Symbol;Acc:HGNC:13726]	8.42956	8.3493	54.0708	20.0244	34.0464	-14.022	greenyellow
ENSG00000156113	KCNMA1	protein_coding	potassium calcium-activated channel subfamily M alpha 1 [Source:HGNC Symbol;Acc:HGNC:6284]	8.37803	8.37708	37.6814	5.92162	31.7598	-25.8382	greenyellow
ENSG00000163618	CADPS	protein_coding	calcium dependent secretion activator [Source:HGNC Symbol;Acc:HGNC:1426]	8.34529	8.39514	26.46	9.43207	17.0279	-7.59582	grey
ENSG00000172995	ARPP21	protein_coding	cAMP regulated phosphoprotein 21 [Source:HGNC Symbol;Acc:HGNC:16968]	8.40347	8.34004	61.4025	26.7389	34.6636	-7.92467	greenyellow
ENSG00000173575	CHD2	protein_coding	chromodomain helicase DNA binding protein 2 [Source:HGNC Symbol;Acc:HGNC:1917]	8.36289	8.36542	3.55014	0.631781	2.91835	-2.28657	grey
ENSG00000144290	SLC4A10	protein_coding	solute carrier family 4 member 10 [Source:HGNC Symbol;Acc:HGNC:13811]	8.35168	8.37113	6.25665	4.26769	1.98896	2.27872	grey
ENSG00000198300	PEG3	protein_coding	paternally expressed 3 [Source:HGNC Symbol;Acc:HGNC:8826]	8.30013	8.39667	14.7834	0.383513	14.3999	-14.0163	grey
ENSG00000143776	CDC42BPA	protein_coding	CDC42 binding protein kinase alpha [Source:HGNC Symbol;Acc:HGNC:1737]	8.35542	8.34123	25.692	14.188	11.504	2.68404	greenyellow
ENSG00000167522	ANKRD11	protein_coding	ankyrin repeat domain 11 [Source:HGNC Symbol;Acc:HGNC:21316]	8.34845	8.33451	16.1257	1.78015	14.3456	-12.5654	grey
ENSG00000153707	PTPRD	protein_coding	protein tyrosine phosphatase, receptor type D [Source:HGNC Symbol;Acc:HGNC:9668]	8.34595	8.31923	41.2983	12.2854	29.0129	-16.7275	greenyellow
ENSG00000139220	PPFIA2	protein_coding	PTPRF interacting protein alpha 2 [Source:HGNC Symbol;Acc:HGNC:9246]	8.37248	8.28651	24.4568	3.72701	20.7298	-17.0028	grey
ENSG00000136531	SCN2A	protein_coding	sodium voltage-gated channel alpha subunit 2 [Source:HGNC Symbol;Acc:HGNC:10588]	8.33511	8.31561	44.0756	14.2551	29.8205	-15.5654	greenyellow
ENSG00000183117	CSMD1	protein_coding	CUB and Sushi multiple domains 1 [Source:HGNC Symbol;Acc:HGNC:14026]	8.35652	8.29203	22.866	6.52346	16.3426	-9.8191	greenyellow
ENSG00000130254	SAFB2	protein_coding	scaffold attachment factor B2 [Source:HGNC Symbol;Acc:HGNC:21605]	8.34174	8.29536	57.4426	8.89857	48.544	-39.6455	royalblue
ENSG00000168702	LRP1B	protein_coding	LDL receptor related protein 1B [Source:HGNC Symbol;Acc:HGNC:6693]	8.33103	8.30427	35.2083	15.4342	19.7741	-4.33992	greenyellow
ENSG00000118058	KMT2A	protein_coding	lysine methyltransferase 2A [Source:HGNC Symbol;Acc:HGNC:7132]	8.3371	8.27266	16.7534	2.81658	13.9368	-11.1203	greenyellow
ENSG00000133816	MICAL2	protein_coding	microtubule associated monooxygenase, calponin and LIM domain containing 2 [Source:HGNC Symbol;Acc:HGNC:24693]	8.33628	8.27022	32.4007	1.42898	30.9718	-29.5428	cyan
ENSG00000272216	#N/A	#N/A	#N/A	8.28201	8.31883	3.44438	0.188837	3.25554	-3.06671	grey
ENSG00000070961	ATP2B1	protein_coding	ATPase plasma membrane Ca2+ transporting 1 [Source:HGNC Symbol;Acc:HGNC:814]	8.27612	8.32031	48.0219	2.34498	45.6769	-43.332	darkorange
ENSG00000091129	NRCAM	protein_coding	neuronal cell adhesion molecule [Source:HGNC Symbol;Acc:HGNC:7994]	8.32243	8.27651	50.3132	14.5732	35.74	-21.1668	greenyellow
ENSG00000160460	SPTBN4	protein_coding	spectrin beta, non-erythrocytic 4 [Source:HGNC Symbol;Acc:HGNC:14896]	8.28457	8.30744	117.613	12.4578	105.155	-92.6974	royalblue
ENSG00000070808	CAMK2A	protein_coding	calcium/calmodulin dependent protein kinase II alpha [Source:HGNC Symbol;Acc:HGNC:1460]	8.25506	8.33079	28.3791	9.26437	19.1147	-9.85037	black
ENSG00000150995	ITPR1	protein_coding	inositol 1,4,5-trisphosphate receptor type 1 [Source:HGNC Symbol;Acc:HGNC:6180]	8.28554	8.28857	22.5799	11.4174	11.1625	0.254935	grey
ENSG00000130477	UNC13A	protein_coding	unc-13 homolog A [Source:HGNC Symbol;Acc:HGNC:23150]	8.28855	8.28478	64.1314	4.85429	59.2771	-54.4228	royalblue
ENSG00000136854	STXBP1	protein_coding	syntaxin binding protein 1 [Source:HGNC Symbol;Acc:HGNC:11444]	8.25843	8.31268	55.602	13.0383	42.5637	-29.5255	black
ENSG00000052126	PLEKHA5	protein_coding	pleckstrin homology domain containing A5 [Source:HGNC Symbol;Acc:HGNC:30036]	8.2737	8.26813	34.3631	3.9537	30.4094	-26.4557	grey
ENSG00000138688	KIAA1109	protein_coding	KIAA1109 [Source:HGNC Symbol;Acc:HGNC:26953]	8.27248	8.25554	30.8197	14.3227	16.497	-2.17423	greenyellow
ENSG00000186487	MYT1L	protein_coding	myelin transcription factor 1 like [Source:HGNC Symbol;Acc:HGNC:7623]	8.25215	8.25033	16.3774	1.52335	14.854	-13.3307	darkturquoise
ENSG00000104852	SNRNP70	protein_coding	small nuclear ribonucleoprotein U1 subunit 70 [Source:HGNC Symbol;Acc:HGNC:11150]	8.22163	8.26636	79.288	5.07889	74.2091	-69.1302	royalblue
ENSG00000171634	BPTF	protein_coding	bromodomain PHD finger transcription factor [Source:HGNC Symbol;Acc:HGNC:3581]	8.22266	8.20947	6.55898	0.471083	6.0879	-5.61681	grey
ENSG00000127481	UBR4	protein_coding	ubiquitin protein ligase E3 component n-recognin 4 [Source:HGNC Symbol;Acc:HGNC:30313]	8.22839	8.18793	18.0612	11.3003	6.76094	4.53934	grey
ENSG00000148408	CACNA1B	protein_coding	calcium voltage-gated channel subunit alpha1 B [Source:HGNC Symbol;Acc:HGNC:1389]	8.20989	8.20507	20.2206	5.5537	14.6669	-9.11321	royalblue
ENSG00000132639	SNAP25	protein_coding	synaptosome associated protein 25 [Source:HGNC Symbol;Acc:HGNC:11132]	8.13328	8.27358	59.4046	4.96053	54.4441	-49.4836	brown
ENSG00000095637	SORBS1	protein_coding	sorbin and SH3 domain containing 1 [Source:HGNC Symbol;Acc:HGNC:14565]	8.192	8.18623	46.7947	9.90496	36.8897	-26.9848	greenyellow
ENSG00000135298	ADGRB3	protein_coding	adhesion G protein-coupled receptor B3 [Source:HGNC Symbol;Acc:HGNC:945]	8.2086	8.16944	85.7523	35.9263	49.826	-13.8998	greenyellow
ENSG00000198668	CALM1	protein_coding	calmodulin 1 [Source:HGNC Symbol;Acc:HGNC:1442]	8.10041	8.2645	47.1695	8.69694	38.4726	-29.7757	brown
ENSG00000173064	HECTD4	protein_coding	HECT domain E3 ubiquitin protein ligase 4 [Source:HGNC Symbol;Acc:HGNC:26611]	8.176	8.18983	13.7319	3.18366	10.5483	-7.36461	grey
ENSG00000152795	HNRNPDL	protein_coding	heterogeneous nuclear ribonucleoprotein D like [Source:HGNC Symbol;Acc:HGNC:5037]	8.19873	8.15743	54.7465	27.1373	27.6092	-0.471897	greenyellow
ENSG00000170004	CHD3	protein_coding	chromodomain helicase DNA binding protein 3 [Source:HGNC Symbol;Acc:HGNC:1918]	8.18279	8.14558	50.9113	14.1467	36.7646	-22.6179	royalblue
ENSG00000184863	RBM33	protein_coding	RNA binding motif protein 33 [Source:HGNC Symbol;Acc:HGNC:27223]	8.17415	8.14726	6.75247	2.74224	4.01022	-1.26798	grey
ENSG00000182621	PLCB1	protein_coding	phospholipase C beta 1 [Source:HGNC Symbol;Acc:HGNC:15917]	8.15733	8.1584	8.63626	0.0289145	8.60735	-8.57843	darkorange
ENSG00000243156	MICAL3	protein_coding	microtubule associated monooxygenase, calponin and LIM domain containing 3 [Source:HGNC Symbol;Acc:HGNC:24694]	8.17002	8.14237	11.8327	0.290732	11.542	-11.2512	grey
ENSG00000085224	ATRX	protein_coding	ATRX, chromatin remodeler [Source:HGNC Symbol;Acc:HGNC:886]	8.17106	8.13991	17.315	5.15614	12.1589	-7.00276	grey
ENSG00000179915	NRXN1	protein_coding	neurexin 1 [Source:HGNC Symbol;Acc:HGNC:8008]	8.14107	8.16011	23.3585	3.63919	19.7193	-16.0801	darkorange
ENSG00000129003	VPS13C	protein_coding	vacuolar protein sorting 13 homolog C [Source:HGNC Symbol;Acc:HGNC:23594]	8.15097	8.14914	44.0301	3.34506	40.685	-37.3399	greenyellow
ENSG00000196912	ANKRD36B	protein_coding	ankyrin repeat domain 36B [Source:HGNC Symbol;Acc:HGNC:29333]	8.11941	8.16903	7.04257	3.60685	3.43572	0.171134	grey
ENSG00000197555	SIPA1L1	protein_coding	signal induced proliferation associated 1 like 1 [Source:HGNC Symbol;Acc:HGNC:20284]	8.13669	8.14881	13.9066	1.98212	11.9244	-9.94232	grey
ENSG00000100650	SRSF5	protein_coding	serine and arginine rich splicing factor 5 [Source:HGNC Symbol;Acc:HGNC:10787]	8.18045	8.09667	15.9864	0.482331	15.5041	-15.0217	darkgreen
ENSG00000170579	DLGAP1	protein_coding	DLG associated protein 1 [Source:HGNC Symbol;Acc:HGNC:2905]	8.16019	8.10356	23.3165	0.319074	22.9975	-22.6784	darkorange
ENSG00000198932	GPRASP1	protein_coding	G protein-coupled receptor associated sorting protein 1 [Source:HGNC Symbol;Acc:HGNC:24834]	8.11601	8.12872	35.1692	16.8754	18.2938	-1.41848	royalblue
ENSG00000185658	BRWD1	protein_coding	bromodomain and WD repeat domain containing 1 [Source:HGNC Symbol;Acc:HGNC:12760]	8.1238	8.1051	30.2437	0.0277153	30.216	-30.1883	grey
ENSG00000196220	SRGAP3	protein_coding	SLIT-ROBO Rho GTPase activating protein 3 [Source:HGNC Symbol;Acc:HGNC:19744]	8.12805	8.0887	21.6252	1.94152	19.6836	-17.7421	greenyellow
ENSG00000157106	SMG1	protein_coding	SMG1, nonsense mediated mRNA decay associated PI3K related kinase [Source:HGNC Symbol;Acc:HGNC:30045]	8.13128	8.08302	37.7308	2.52074	35.21	-32.6893	greenyellow
ENSG00000171988	JMJD1C	protein_coding	jumonji domain containing 1C [Source:HGNC Symbol;Acc:HGNC:12313]	8.13782	8.0736	61.7194	15.642	46.0774	-30.4354	greenyellow
ENSG00000198408	MGEA5	protein_coding	meningioma expressed antigen 5 (hyaluronidase) [Source:HGNC Symbol;Acc:HGNC:7056]	8.10024	8.10438	13.4841	1.6526	11.8315	-10.1789	greenyellow
ENSG00000033122	LRRC7	protein_coding	leucine rich repeat containing 7 [Source:HGNC Symbol;Acc:HGNC:18531]	8.14122	8.06367	40.7301	16.2724	24.4577	-8.18531	greenyellow
ENSG00000150672	DLG2	protein_coding	discs large MAGUK scaffold protein 2 [Source:HGNC Symbol;Acc:HGNC:2901]	8.10281	8.09365	42.7218	5.27696	37.4448	-32.1679	greenyellow
ENSG00000038219	BOD1L1	protein_coding	biorientation of chromosomes in cell division 1 like 1 [Source:HGNC Symbol;Acc:HGNC:31792]	8.13908	8.05509	13.3622	6.41863	6.94353	-0.524894	grey
ENSG00000153187	HNRNPU	protein_coding	heterogeneous nuclear ribonucleoprotein U [Source:HGNC Symbol;Acc:HGNC:5048]	8.08774	8.09833	6.52554	5.31268	1.21286	4.09982	grey
ENSG00000196876	SCN8A	protein_coding	sodium voltage-gated channel alpha subunit 8 [Source:HGNC Symbol;Acc:HGNC:10596]	8.10837	8.05607	49.2816	2.9576	46.324	-43.3664	darkorange
ENSG00000137642	SORL1	protein_coding	sortilin related receptor 1 [Source:HGNC Symbol;Acc:HGNC:11185]	8.09485	8.05916	34.7606	3.75441	31.0062	-27.2518	darkorange
ENSG00000166963	MAP1A	protein_coding	microtubule associated protein 1A [Source:HGNC Symbol;Acc:HGNC:6835]	8.06927	8.07773	33.8365	5.99938	27.8371	-21.8377	black
ENSG00000064042	LIMCH1	protein_coding	LIM and calponin homology domains 1 [Source:HGNC Symbol;Acc:HGNC:29191]	8.07339	8.0678	5.15274	3.27968	1.87306	1.40662	grey
ENSG00000264063	MIR3687-2	miRNA	microRNA 3687-2 [Source:HGNC Symbol;Acc:HGNC:50835]	8.03497	8.07591	15.847	0.045577	15.8014	-15.7558	grey
ENSG00000075151	EIF4G3	protein_coding	eukaryotic translation initiation factor 4 gamma 3 [Source:HGNC Symbol;Acc:HGNC:3298]	8.06629	8.04564	32.7564	5.10202	27.6544	-22.5523	darkorange
ENSG00000196914	ARHGEF12	protein_coding	Rho guanine nucleotide exchange factor 12 [Source:HGNC Symbol;Acc:HGNC:14193]	8.05223	8.05712	25.2017	1.83099	23.3708	-21.5398	darkorange
ENSG00000185046	ANKS1B	protein_coding	ankyrin repeat and sterile alpha motif domain containing 1B [Source:HGNC Symbol;Acc:HGNC:24600]	8.07097	8.01906	28.3756	3.98519	24.3904	-20.4052	greenyellow
ENSG00000141027	NCOR1	protein_coding	nuclear receptor corepressor 1 [Source:HGNC Symbol;Acc:HGNC:7672]	8.04813	8.0401	12.8364	1.32963	11.5068	-10.1772	grey
ENSG00000133083	DCLK1	protein_coding	doublecortin like kinase 1 [Source:HGNC Symbol;Acc:HGNC:2700]	8.06368	8.00723	43.3904	2.63912	40.7512	-38.1121	darkorange
ENSG00000005379	TSPOAP1	protein_coding	TSPO associated protein 1 [Source:HGNC Symbol;Acc:HGNC:16831]	7.96807	8.09278	103.335	24.3388	78.9957	-54.6569	royalblue
ENSG00000048740	CELF2	protein_coding	CUGBP, Elav-like family member 2 [Source:HGNC Symbol;Acc:HGNC:2550]	8.05585	8.00944	35.1326	1.98629	33.1463	-31.16	darkgrey
ENSG00000096384	HSP90AB1	protein_coding	heat shock protein 90 alpha family class B member 1 [Source:HGNC Symbol;Acc:HGNC:5258]	7.91454	8.13899	32.1578	12.5139	19.644	-7.13011	brown
ENSG00000088538	DOCK3	protein_coding	dedicator of cytokinesis 3 [Source:HGNC Symbol;Acc:HGNC:2989]	8.03288	8.01953	19.0017	11.1329	7.86874	3.2642	grey
ENSG00000198216	CACNA1E	protein_coding	calcium voltage-gated channel subunit alpha1 E [Source:HGNC Symbol;Acc:HGNC:1392]	8.01494	8.03094	2.74544	2.45121	0.294228	2.15698	grey
ENSG00000076864	RAP1GAP	protein_coding	RAP1 GTPase activating protein [Source:HGNC Symbol;Acc:HGNC:9858]	8.04451	7.98303	14.973	1.85462	13.1184	-11.2638	darkturquoise
ENSG00000138834	MAPK8IP3	protein_coding	mitogen-activated protein kinase 8 interacting protein 3 [Source:HGNC Symbol;Acc:HGNC:6884]	8.04813	7.97765	81.0066	28.1244	52.8822	-24.7577	royalblue
ENSG00000104517	UBR5	protein_coding	ubiquitin protein ligase E3 component n-recognin 5 [Source:HGNC Symbol;Acc:HGNC:16806]	8.05256	7.97099	61.1613	21.1063	40.055	-18.9486	greenyellow
ENSG00000241973	PI4KA	protein_coding	phosphatidylinositol 4-kinase alpha [Source:HGNC Symbol;Acc:HGNC:8983]	7.98643	8.03074	16.4064	0.575566	15.8308	-15.2553	grey
ENSG00000153914	SREK1	protein_coding	splicing regulatory glutamic acid and lysine rich protein 1 [Source:HGNC Symbol;Acc:HGNC:17882]	8.04438	7.97437	12.2625	6.07752	6.18494	-0.107425	grey
ENSG00000113649	TCERG1	protein_coding	transcription elongation regulator 1 [Source:HGNC Symbol;Acc:HGNC:15630]	8.06393	7.95514	54.0284	23.4599	30.5685	-7.10865	greenyellow
ENSG00000086758	HUWE1	protein_coding	HECT, UBA and WWE domain containing 1, E3 ubiquitin protein ligase [Source:HGNC Symbol;Acc:HGNC:30892]	7.98306	8.005	31.0926	5.23223	25.8604	-20.6282	black
ENSG00000197603	C5orf42	protein_coding	chromosome 5 open reading frame 42 [Source:HGNC Symbol;Acc:HGNC:25801]	8.01072	7.97609	28.6381	11.6012	17.037	-5.43581	greenyellow
ENSG00000197535	MYO5A	protein_coding	myosin VA [Source:HGNC Symbol;Acc:HGNC:7602]	7.99924	7.98415	16.5093	2.39532	14.114	-11.7187	grey
ENSG00000107890	ANKRD26	protein_coding	ankyrin repeat domain 26 [Source:HGNC Symbol;Acc:HGNC:29186]	7.99826	7.98205	2.27787	0.890877	1.38699	-0.496112	grey
ENSG00000143847	PPFIA4	protein_coding	PTPRF interacting protein alpha 4 [Source:HGNC Symbol;Acc:HGNC:9248]	7.98945	7.98941	40.7378	26.9576	13.7802	13.1774	royalblue
ENSG00000015479	MATR3	protein_coding	matrin 3 [Source:HGNC Symbol;Acc:HGNC:6912]	7.98838	7.96482	9.05982	4.05039	5.00943	-0.959032	grey
ENSG00000021645	NRXN3	protein_coding	neurexin 3 [Source:HGNC Symbol;Acc:HGNC:8010]	8.01105	7.92679	43.1095	4.7723	38.3372	-33.5649	greenyellow
ENSG00000187391	MAGI2	protein_coding	membrane associated guanylate kinase, WW and PDZ domain containing 2 [Source:HGNC Symbol;Acc:HGNC:18957]	7.97129	7.95894	3.63164	1.86515	1.76649	0.0986624	grey
ENSG00000115977	AAK1	protein_coding	AP2 associated kinase 1 [Source:HGNC Symbol;Acc:HGNC:19679]	7.99914	7.93087	24.5582	1.78188	22.7763	-20.9945	darkgrey
ENSG00000142408	CACNG8	protein_coding	calcium voltage-gated channel auxiliary subunit gamma 8 [Source:HGNC Symbol;Acc:HGNC:13628]	7.98316	7.94322	23.8009	0.87881	22.9221	-22.0433	royalblue
ENSG00000196498	NCOR2	protein_coding	nuclear receptor corepressor 2 [Source:HGNC Symbol;Acc:HGNC:7673]	7.99609	7.91053	38.6885	10.2407	28.4479	-18.2072	royalblue
ENSG00000123384	LRP1	protein_coding	LDL receptor related protein 1 [Source:HGNC Symbol;Acc:HGNC:6692]	7.93257	7.95925	105.272	45.2036	60.0683	-14.8648	royalblue
ENSG00000168016	TRANK1	protein_coding	tetratricopeptide repeat and ankyrin repeat containing 1 [Source:HGNC Symbol;Acc:HGNC:29011]	7.93674	7.94111	8.58948	5.3198	3.26968	2.05012	grey
ENSG00000126777	KTN1	protein_coding	kinectin 1 [Source:HGNC Symbol;Acc:HGNC:6467]	7.95774	7.89172	7.43077	0.252394	7.17838	-6.92599	greenyellow
ENSG00000145087	STXBP5L	protein_coding	syntaxin binding protein 5 like [Source:HGNC Symbol;Acc:HGNC:30757]	7.93948	7.9089	53.3191	18.9683	34.3508	-15.3826	greenyellow
ENSG00000105426	PTPRS	protein_coding	protein tyrosine phosphatase, receptor type S [Source:HGNC Symbol;Acc:HGNC:9681]	7.9273	7.9181	26.0252	1.20321	24.822	-23.6188	grey
ENSG00000131051	RBM39	protein_coding	RNA binding motif protein 39 [Source:HGNC Symbol;Acc:HGNC:15923]	7.95601	7.88963	24.0091	0.542333	23.4668	-22.9244	greenyellow
ENSG00000204843	DCTN1	protein_coding	dynactin subunit 1 [Source:HGNC Symbol;Acc:HGNC:2711]	7.90097	7.94045	74.6865	38.3598	36.3267	2.03316	royalblue
ENSG00000102003	SYP	protein_coding	synaptophysin [Source:HGNC Symbol;Acc:HGNC:11506]	7.88859	7.94671	10.1357	2.35188	7.78383	-5.43195	grey
ENSG00000107518	ATRNL1	protein_coding	attractin like 1 [Source:HGNC Symbol;Acc:HGNC:29063]	7.89992	7.93069	27.349	4.34934	22.9997	-18.6503	grey
ENSG00000155980	KIF5A	protein_coding	kinesin family member 5A [Source:HGNC Symbol;Acc:HGNC:6323]	7.9066	7.92263	54.4574	12.1155	42.3418	-30.2263	royalblue
ENSG00000147548	WHSC1L1	protein_coding	Wolf-Hirschhorn syndrome candidate 1-like 1 [Source:HGNC Symbol;Acc:HGNC:12767]	7.93056	7.89787	33.0917	7.09741	25.9942	-18.8968	greenyellow
ENSG00000081189	MEF2C	protein_coding	myocyte enhancer factor 2C [Source:HGNC Symbol;Acc:HGNC:6996]	7.85914	7.96242	24.4996	5.36239	19.1372	-13.7748	brown
ENSG00000134318	ROCK2	protein_coding	Rho associated coiled-coil containing protein kinase 2 [Source:HGNC Symbol;Acc:HGNC:10252]	7.9373	7.88584	37.4517	16.7019	20.7498	-4.04788	greenyellow
ENSG00000149294	NCAM1	protein_coding	neural cell adhesion molecule 1 [Source:HGNC Symbol;Acc:HGNC:7656]	7.91918	7.90197	16.9634	4.49422	12.4692	-7.97493	grey
ENSG00000153201	RANBP2	protein_coding	RAN binding protein 2 [Source:HGNC Symbol;Acc:HGNC:9848]	7.87758	7.93707	16.6357	10.1977	6.43807	3.75959	grey
ENSG00000124831	LRRFIP1	protein_coding	LRR binding FLII interacting protein 1 [Source:HGNC Symbol;Acc:HGNC:6702]	7.9487	7.85071	29.4423	9.30487	20.1375	-10.8326	greenyellow
ENSG00000126870	WDR60	protein_coding	WD repeat domain 60 [Source:HGNC Symbol;Acc:HGNC:21862]	7.91948	7.87294	5.207	2.42397	2.78303	-0.359067	grey
ENSG00000152583	SPARCL1	protein_coding	SPARC like 1 [Source:HGNC Symbol;Acc:HGNC:11220]	7.84168	7.94609	15.6034	4.69395	10.9095	-6.21552	brown
ENSG00000107186	MPDZ	protein_coding	multiple PDZ domain crumbs cell polarity complex component [Source:HGNC Symbol;Acc:HGNC:7208]	7.89826	7.87777	15.3688	3.2218	12.1469	-8.92514	grey
ENSG00000109670	FBXW7	protein_coding	F-box and WD repeat domain containing 7 [Source:HGNC Symbol;Acc:HGNC:16712]	7.88979	7.87482	20.5943	6.52224	14.0721	-7.54985	greenyellow
ENSG00000171603	CLSTN1	protein_coding	calsyntenin 1 [Source:HGNC Symbol;Acc:HGNC:17447]	7.79289	7.95998	33.7806	16.1869	17.5937	-1.4069	brown
ENSG00000126217	MCF2L	protein_coding	MCF.2 cell line derived transforming sequence like [Source:HGNC Symbol;Acc:HGNC:14576]	7.90002	7.85484	49.3855	17.0477	32.3378	-15.2901	royalblue
ENSG00000184226	PCDH9	protein_coding	protocadherin 9 [Source:HGNC Symbol;Acc:HGNC:8661]	7.86357	7.88604	22.6688	3.71705	18.9518	-15.2347	grey
ENSG00000168137	SETD5	protein_coding	SET domain containing 5 [Source:HGNC Symbol;Acc:HGNC:25566]	7.92555	7.82695	46.7401	22.7165	24.0237	-1.30717	greenyellow
ENSG00000058272	PPP1R12A	protein_coding	protein phosphatase 1 regulatory subunit 12A [Source:HGNC Symbol;Acc:HGNC:7618]	7.86272	7.87783	37.6502	3.91724	33.733	-29.8158	greenyellow
ENSG00000100354	TNRC6B	protein_coding	trinucleotide repeat containing 6B [Source:HGNC Symbol;Acc:HGNC:29190]	7.83703	7.89979	16.4359	0.142546	16.2934	-16.1508	grey
ENSG00000107147	KCNT1	protein_coding	potassium sodium-activated channel subfamily T member 1 [Source:HGNC Symbol;Acc:HGNC:18865]	7.83378	7.88153	74.0126	38.5179	35.4947	3.02323	royalblue
ENSG00000128487	SPECC1	protein_coding	sperm antigen with calponin homology and coiled-coil domains 1 [Source:HGNC Symbol;Acc:HGNC:30615]	7.8548	7.84551	4.8962	0.579146	4.31706	-3.73791	grey
ENSG00000004534	RBM6	protein_coding	RNA binding motif protein 6 [Source:HGNC Symbol;Acc:HGNC:9903]	7.83732	7.84857	7.50167	4.41731	3.08437	1.33294	grey
ENSG00000090905	TNRC6A	protein_coding	trinucleotide repeat containing 6A [Source:HGNC Symbol;Acc:HGNC:11969]	7.8542	7.82987	17.6455	2.00964	15.6358	-13.6262	grey
ENSG00000132466	ANKRD17	protein_coding	ankyrin repeat domain 17 [Source:HGNC Symbol;Acc:HGNC:23575]	7.82614	7.85009	31.196	10.2397	20.9563	-10.7166	greenyellow
ENSG00000147162	OGT	protein_coding	O-linked N-acetylglucosamine (GlcNAc) transferase [Source:HGNC Symbol;Acc:HGNC:8127]	7.81628	7.85856	46.0217	13.8902	32.1314	-18.2412	greenyellow
ENSG00000136153	LMO7	protein_coding	LIM domain 7 [Source:HGNC Symbol;Acc:HGNC:6646]	7.86505	7.80073	3.07886	0.763591	2.31527	-1.55168	grey
ENSG00000131437	KIF3A	protein_coding	kinesin family member 3A [Source:HGNC Symbol;Acc:HGNC:6319]	7.85532	7.8055	30.1335	11.2197	18.9138	-7.69414	grey
ENSG00000128596	CCDC136	protein_coding	coiled-coil domain containing 136 [Source:HGNC Symbol;Acc:HGNC:22225]	7.81637	7.83934	29.9362	12.999	16.9372	-3.93819	royalblue
ENSG00000149091	DGKZ	protein_coding	diacylglycerol kinase zeta [Source:HGNC Symbol;Acc:HGNC:2857]	7.84044	7.80744	35.2366	11.4954	23.7411	-12.2457	royalblue
ENSG00000005483	KMT2E	protein_coding	lysine methyltransferase 2E [Source:HGNC Symbol;Acc:HGNC:18541]	7.86082	7.77273	44.7177	11.9207	32.7971	-20.8764	greenyellow
ENSG00000135090	TAOK3	protein_coding	TAO kinase 3 [Source:HGNC Symbol;Acc:HGNC:18133]	7.82714	7.79633	4.77854	1.14538	3.63316	-2.48779	grey
ENSG00000064607	SUGP2	protein_coding	SURP and G-patch domain containing 2 [Source:HGNC Symbol;Acc:HGNC:18641]	7.81043	7.7928	15.6535	0.503039	15.1504	-14.6474	grey
ENSG00000100320	RBFOX2	protein_coding	RNA binding protein, fox-1 homolog 2 [Source:HGNC Symbol;Acc:HGNC:9906]	7.82334	7.77845	21.6701	0	21.6701	-21.6701	cyan
ENSG00000196628	TCF4	protein_coding	transcription factor 4 [Source:HGNC Symbol;Acc:HGNC:11634]	7.80367	7.7904	2.84182	0.228131	2.61369	-2.38555	grey
ENSG00000130226	DPP6	protein_coding	dipeptidyl peptidase like 6 [Source:HGNC Symbol;Acc:HGNC:3010]	7.79525	7.79816	7.4515	3.06697	4.38453	-1.31756	grey
ENSG00000116539	ASH1L	protein_coding	ASH1 like histone lysine methyltransferase [Source:HGNC Symbol;Acc:HGNC:19088]	7.80795	7.77361	39.0952	15.2039	23.8913	-8.68738	greenyellow
ENSG00000048707	VPS13D	protein_coding	vacuolar protein sorting 13 homolog D [Source:HGNC Symbol;Acc:HGNC:23595]	7.81081	7.76586	28.9561	14.9438	14.0123	0.931479	greenyellow
ENSG00000163539	CLASP2	protein_coding	cytoplasmic linker associated protein 2 [Source:HGNC Symbol;Acc:HGNC:17078]	7.78346	7.79154	42.1686	20.8198	21.3488	-0.528933	greenyellow
ENSG00000157827	FMNL2	protein_coding	formin like 2 [Source:HGNC Symbol;Acc:HGNC:18267]	7.82196	7.75248	11.237	3.93939	7.29757	-3.35818	greenyellow
ENSG00000253230	LINC00599	lincRNA	long intergenic non-protein coding RNA 599 [Source:HGNC Symbol;Acc:HGNC:27231]	7.80444	7.76889	14.4331	5.69404	8.73911	-3.04507	grey
ENSG00000133226	SRRM1	protein_coding	serine and arginine repetitive matrix 1 [Source:HGNC Symbol;Acc:HGNC:16638]	7.81482	7.74619	15.3446	3.22841	12.1161	-8.88774	darkturquoise
ENSG00000060237	WNK1	protein_coding	WNK lysine deficient protein kinase 1 [Source:HGNC Symbol;Acc:HGNC:14540]	7.80333	7.75405	14.0822	2.99107	11.0912	-8.1001	grey
ENSG00000166833	NAV2	protein_coding	neuron navigator 2 [Source:HGNC Symbol;Acc:HGNC:15997]	7.79078	7.76129	13.9394	4.06229	9.87706	-5.81477	grey
ENSG00000157782	CABP1	protein_coding	calcium binding protein 1 [Source:HGNC Symbol;Acc:HGNC:1384]	7.76405	7.78558	4.99484	1.20011	3.79473	-2.59462	grey
ENSG00000148053	NTRK2	protein_coding	neurotrophic receptor tyrosine kinase 2 [Source:HGNC Symbol;Acc:HGNC:8032]	7.79553	7.75475	24.7152	5.99727	18.718	-12.7207	grey
ENSG00000205726	ITSN1	protein_coding	intersectin 1 [Source:HGNC Symbol;Acc:HGNC:6183]	7.76568	7.76331	15.9413	0	15.9413	-15.9413	black
ENSG00000198707	CEP290	protein_coding	centrosomal protein 290 [Source:HGNC Symbol;Acc:HGNC:29021]	7.77835	7.75103	4.71473	0.979301	3.73543	-2.75613	grey
ENSG00000169398	PTK2	protein_coding	protein tyrosine kinase 2 [Source:HGNC Symbol;Acc:HGNC:9611]	7.78184	7.72616	29.7822	8.29243	21.4898	-13.1974	greenyellow
ENSG00000139364	TMEM132B	protein_coding	transmembrane protein 132B [Source:HGNC Symbol;Acc:HGNC:29397]	7.75407	7.74165	3.39274	0.920413	2.47233	-1.55192	grey
ENSG00000128731	HERC2	protein_coding	HECT and RLD domain containing E3 ubiquitin protein ligase 2 [Source:HGNC Symbol;Acc:HGNC:4868]	7.76269	7.72398	24.8703	3.83056	21.0398	-17.2092	grey
ENSG00000203709	C1orf132	lincRNA	chromosome 1 open reading frame 132 [Source:HGNC Symbol;Acc:HGNC:32018]	7.70235	7.77387	8.03487	6.52088	1.51399	5.00688	grey
ENSG00000145819	ARHGAP26	protein_coding	Rho GTPase activating protein 26 [Source:HGNC Symbol;Acc:HGNC:17073]	7.77505	7.68661	22.2656	1.38588	20.8797	-19.4938	darkgrey
ENSG00000059588	TARBP1	protein_coding	TAR (HIV-1) RNA binding protein 1 [Source:HGNC Symbol;Acc:HGNC:11568]	7.75717	7.69687	9.9865	6.6005	3.386	3.2145	grey
ENSG00000186260	MKL2	protein_coding	MKL1/myocardin like 2 [Source:HGNC Symbol;Acc:HGNC:29819]	7.71614	7.73402	35.1085	1.39172	33.7168	-32.3251	darkorange
ENSG00000164061	BSN	protein_coding	bassoon presynaptic cytomatrix protein [Source:HGNC Symbol;Acc:HGNC:1117]	7.7034	7.73772	47.5947	14.6773	32.9174	-18.24	black
ENSG00000244754	N4BP2L2	protein_coding	NEDD4 binding protein 2 like 2 [Source:HGNC Symbol;Acc:HGNC:26916]	7.7184	7.72304	40.0305	0.530316	39.5002	-38.9699	midnightblue
ENSG00000228253	MT-ATP8	protein_coding	mitochondrially encoded ATP synthase 8 [Source:HGNC Symbol;Acc:HGNC:7415]	7.46518	7.95677	18.0638	6.7718	11.292	-4.5202	lightcyan
ENSG00000134313	KIDINS220	protein_coding	kinase D-interacting substrate 220kDa [Source:HGNC Symbol;Acc:HGNC:29508]	7.71574	7.71286	38.5242	14.3141	24.21	-9.89588	greenyellow
ENSG00000068400	GRIPAP1	protein_coding	GRIP1 associated protein 1 [Source:HGNC Symbol;Acc:HGNC:18706]	7.7226	7.70541	108.74	71.98	36.7601	35.2199	royalblue
ENSG00000102908	NFAT5	protein_coding	nuclear factor of activated T-cells 5 [Source:HGNC Symbol;Acc:HGNC:7774]	7.73866	7.67952	30.1989	0.179372	30.0195	-29.8401	cyan
ENSG00000132780	NASP	protein_coding	nuclear autoantigenic sperm protein [Source:HGNC Symbol;Acc:HGNC:7644]	7.7044	7.69478	18.6229	11.3189	7.30393	4.01499	grey
ENSG00000173898	SPTBN2	protein_coding	spectrin beta, non-erythrocytic 2 [Source:HGNC Symbol;Acc:HGNC:11276]	7.7053	7.69234	53.6934	18.2303	35.4632	-17.2329	royalblue
ENSG00000196405	EVL	protein_coding	Enah/Vasp-like [Source:HGNC Symbol;Acc:HGNC:20234]	7.69816	7.68651	47.3428	17.1126	30.2302	-13.1177	royalblue
ENSG00000080503	SMARCA2	protein_coding	SWI/SNF related, matrix associated, actin dependent regulator of chromatin, subfamily a, member 2 [Source:HGNC Symbol;Acc:HGNC:11098]	7.70817	7.67246	19.5309	1.15282	18.3781	-17.2253	darkturquoise
ENSG00000130779	CLIP1	protein_coding	CAP-Gly domain containing linker protein 1 [Source:HGNC Symbol;Acc:HGNC:10461]	7.72768	7.65375	19.9108	0.585152	19.3256	-18.7405	darkturquoise
ENSG00000134909	ARHGAP32	protein_coding	Rho GTPase activating protein 32 [Source:HGNC Symbol;Acc:HGNC:17399]	7.66723	7.70563	9.53945	2.98121	6.55824	-3.57702	grey
ENSG00000115524	SF3B1	protein_coding	splicing factor 3b subunit 1 [Source:HGNC Symbol;Acc:HGNC:10768]	7.71466	7.65715	41.1715	18.5931	22.5783	-3.98521	greenyellow
ENSG00000110888	CAPRIN2	protein_coding	caprin family member 2 [Source:HGNC Symbol;Acc:HGNC:21259]	7.71257	7.65366	45.1169	6.58129	38.5356	-31.9543	greenyellow
ENSG00000123636	BAZ2B	protein_coding	bromodomain adjacent to zinc finger domain 2B [Source:HGNC Symbol;Acc:HGNC:963]	7.66351	7.69903	17.051	4.5565	12.4945	-7.938	grey
ENSG00000167548	KMT2D	protein_coding	lysine methyltransferase 2D [Source:HGNC Symbol;Acc:HGNC:7133]	7.66542	7.6866	109.627	52.0181	57.6091	-5.59101	royalblue
ENSG00000075340	ADD2	protein_coding	adducin 2 [Source:HGNC Symbol;Acc:HGNC:244]	7.65816	7.69063	20.6374	2.19229	18.4451	-16.2528	darkorange
ENSG00000200503	SNORD115-5	snoRNA	small nucleolar RNA, C/D box 115-5 [Source:HGNC Symbol;Acc:HGNC:33024]	7.49769	7.83695	13.2954	2.46607	10.8294	-8.3633	grey
ENSG00000177200	CHD9	protein_coding	chromodomain helicase DNA binding protein 9 [Source:HGNC Symbol;Acc:HGNC:25701]	7.68565	7.65371	56.8467	4.30444	52.5422	-48.2378	greenyellow
ENSG00000157388	CACNA1D	protein_coding	calcium voltage-gated channel subunit alpha1 D [Source:HGNC Symbol;Acc:HGNC:1391]	7.6989	7.6395	20.997	6.14275	14.8542	-8.71149	greenyellow
ENSG00000131584	ACAP3	protein_coding	ArfGAP with coiled-coil, ankyrin repeat and PH domains 3 [Source:HGNC Symbol;Acc:HGNC:16754]	7.61772	7.71561	97.8794	78.2152	19.6642	58.551	royalblue
ENSG00000171680	PLEKHG5	protein_coding	pleckstrin homology and RhoGEF domain containing G5 [Source:HGNC Symbol;Acc:HGNC:29105]	7.61803	7.70881	64.7817	48.6566	16.1251	32.5314	royalblue
ENSG00000176155	CCDC57	protein_coding	coiled-coil domain containing 57 [Source:HGNC Symbol;Acc:HGNC:27564]	7.66077	7.66814	49.7923	10.9666	38.8257	-27.859	royalblue
ENSG00000158445	KCNB1	protein_coding	potassium voltage-gated channel subfamily B member 1 [Source:HGNC Symbol;Acc:HGNC:6231]	7.65337	7.65793	33.4913	0.304517	33.1868	-32.8823	darkorange
ENSG00000110841	PPFIBP1	protein_coding	PPFIA binding protein 1 [Source:HGNC Symbol;Acc:HGNC:9249]	7.63365	7.65235	7.03162	2.06412	4.9675	-2.90338	grey
ENSG00000072110	ACTN1	protein_coding	actinin alpha 1 [Source:HGNC Symbol;Acc:HGNC:163]	7.65044	7.63454	9.87432	1.82671	8.04761	-6.2209	grey
ENSG00000269028	MTRNR2L12	protein_coding	MT-RNR2-like 12 [Source:HGNC Symbol;Acc:HGNC:37169]	7.31753	7.9447	12.5736	4.1063	8.46727	-4.36096	lightcyan
ENSG00000109756	RAPGEF2	protein_coding	Rap guanine nucleotide exchange factor 2 [Source:HGNC Symbol;Acc:HGNC:16854]	7.64053	7.61103	38.7004	6.26943	32.431	-26.1615	darkorange
ENSG00000115464	USP34	protein_coding	ubiquitin specific peptidase 34 [Source:HGNC Symbol;Acc:HGNC:20066]	7.66149	7.58105	88.3824	58.9894	29.393	29.5964	greenyellow
ENSG00000145675	PIK3R1	protein_coding	phosphoinositide-3-kinase regulatory subunit 1 [Source:HGNC Symbol;Acc:HGNC:8979]	7.60509	7.63037	29.4891	5.61952	23.8696	-18.2501	darkorange
ENSG00000170500	LONRF2	protein_coding	LON peptidase N-terminal domain and ring finger 2 [Source:HGNC Symbol;Acc:HGNC:24788]	7.61269	7.60648	19.4834	11.5978	7.88563	3.71215	grey
ENSG00000082805	ERC1	protein_coding	ELKS/RAB6-interacting/CAST family member 1 [Source:HGNC Symbol;Acc:HGNC:17072]	7.65001	7.55986	11.8723	2.46009	9.41225	-6.95216	grey
ENSG00000109339	MAPK10	protein_coding	mitogen-activated protein kinase 10 [Source:HGNC Symbol;Acc:HGNC:6872]	7.57138	7.61893	27.057	3.26834	23.7886	-20.5203	darkorange
ENSG00000206077	ZDHHC11B	protein_coding	zinc finger DHHC-type containing 11B [Source:HGNC Symbol;Acc:HGNC:32962]	7.64522	7.54073	1.09561	0.649918	0.445693	0.204226	grey
ENSG00000174437	ATP2A2	protein_coding	ATPase sarcoplasmic/endoplasmic reticulum Ca2+ transporting 2 [Source:HGNC Symbol;Acc:HGNC:812]	7.51204	7.66256	35.6792	7.28415	28.3951	-21.1109	brown
ENSG00000102606	ARHGEF7	protein_coding	Rho guanine nucleotide exchange factor 7 [Source:HGNC Symbol;Acc:HGNC:15607]	7.63949	7.54152	34.582	4.74557	29.8364	-25.0909	grey
ENSG00000133958	UNC79	protein_coding	unc-79 homolog (C. elegans) [Source:HGNC Symbol;Acc:HGNC:19966]	7.61179	7.56582	28.3637	2.56381	25.7999	-23.2361	greenyellow
ENSG00000154310	TNIK	protein_coding	TRAF2 and NCK interacting kinase [Source:HGNC Symbol;Acc:HGNC:30765]	7.63379	7.54328	9.50481	6.17553	3.32928	2.84624	grey
ENSG00000196199	MPHOSPH8	protein_coding	M-phase phosphoprotein 8 [Source:HGNC Symbol;Acc:HGNC:29810]	7.59827	7.57651	3.1036	0.689267	2.41433	-1.72506	grey
ENSG00000109920	FNBP4	protein_coding	formin binding protein 4 [Source:HGNC Symbol;Acc:HGNC:19752]	7.64532	7.51964	38.0044	5.92949	32.0749	-26.1455	greenyellow
ENSG00000011347	SYT7	protein_coding	synaptotagmin 7 [Source:HGNC Symbol;Acc:HGNC:11514]	7.55853	7.5973	21.6185	8.87638	12.7421	-3.86573	royalblue
ENSG00000183023	SLC8A1	protein_coding	solute carrier family 8 member A1 [Source:HGNC Symbol;Acc:HGNC:11068]	7.5545	7.59074	23.2139	12.6001	10.6138	1.98637	grey
ENSG00000182230	FAM153B	protein_coding	family with sequence similarity 153 member B [Source:HGNC Symbol;Acc:HGNC:27323]	7.55076	7.59179	9.79484	1.20685	8.58799	-7.38114	greenyellow
ENSG00000170921	TANC2	protein_coding	tetratricopeptide repeat, ankyrin repeat and coiled-coil containing 2 [Source:HGNC Symbol;Acc:HGNC:30212]	7.57319	7.56707	6.4285	0.614557	5.81394	-5.19938	grey
ENSG00000067369	TP53BP1	protein_coding	tumor protein p53 binding protein 1 [Source:HGNC Symbol;Acc:HGNC:11999]	7.58075	7.55266	15.2742	2.66429	12.61	-9.94567	grey
ENSG00000169554	ZEB2	protein_coding	zinc finger E-box binding homeobox 2 [Source:HGNC Symbol;Acc:HGNC:14881]	7.5527	7.56883	7.39445	4.51425	2.8802	1.63406	grey
ENSG00000151276	MAGI1	protein_coding	membrane associated guanylate kinase, WW and PDZ domain containing 1 [Source:HGNC Symbol;Acc:HGNC:946]	7.54978	7.56555	5.93658	4.22598	1.7106	2.51537	grey
ENSG00000132485	ZRANB2	protein_coding	zinc finger RANBP2-type containing 2 [Source:HGNC Symbol;Acc:HGNC:13058]	7.55373	7.54988	33.1846	19.0771	14.1074	4.96974	greenyellow
ENSG00000082397	EPB41L3	protein_coding	erythrocyte membrane protein band 4.1 like 3 [Source:HGNC Symbol;Acc:HGNC:3380]	7.55918	7.53821	25.8614	1.47914	24.3822	-22.9031	grey
ENSG00000115760	BIRC6	protein_coding	baculoviral IAP repeat containing 6 [Source:HGNC Symbol;Acc:HGNC:13516]	7.58081	7.51471	90.6103	62.2512	28.3591	33.8921	greenyellow
ENSG00000163625	WDFY3	protein_coding	WD repeat and FYVE domain containing 3 [Source:HGNC Symbol;Acc:HGNC:20751]	7.562	7.53045	68.0538	34.0457	34.0082	0.0374652	greenyellow
ENSG00000159140	SON	protein_coding	SON DNA binding protein [Source:HGNC Symbol;Acc:HGNC:11183]	7.57087	7.51331	43.7515	0.00576651	43.7457	-43.74	greenyellow
ENSG00000134121	CHL1	protein_coding	cell adhesion molecule L1 like [Source:HGNC Symbol;Acc:HGNC:1939]	7.56364	7.5169	42.7409	3.13219	39.6087	-36.4765	darkgreen
ENSG00000136928	GABBR2	protein_coding	gamma-aminobutyric acid type B receptor subunit 2 [Source:HGNC Symbol;Acc:HGNC:4507]	7.51064	7.55678	11.5209	3.71826	7.80259	-4.08433	grey
ENSG00000130396	AFDN	protein_coding	afadin, adherens junction formation factor [Source:HGNC Symbol;Acc:HGNC:7137]	7.57633	7.49234	20.9416	5.77693	15.1647	-9.38774	greenyellow
ENSG00000173821	RNF213	protein_coding	ring finger protein 213 [Source:HGNC Symbol;Acc:HGNC:14539]	7.59324	7.47225	7.02045	0.691269	6.32918	-5.63792	grey
ENSG00000197969	VPS13A	protein_coding	vacuolar protein sorting 13 homolog A [Source:HGNC Symbol;Acc:HGNC:1908]	7.55033	7.51164	73.3592	13.1984	60.1608	-46.9624	greenyellow
ENSG00000214595	EML6	protein_coding	echinoderm microtubule associated protein like 6 [Source:HGNC Symbol;Acc:HGNC:35412]	7.5638	7.49459	46.0092	25.6546	20.3546	5.30005	greenyellow
ENSG00000163714	U2SURP	protein_coding	U2 snRNP associated SURP domain containing [Source:HGNC Symbol;Acc:HGNC:30855]	7.56336	7.48857	19.4873	6.3228	13.1645	-6.84167	greenyellow
ENSG00000151067	CACNA1C	protein_coding	calcium voltage-gated channel subunit alpha1 C [Source:HGNC Symbol;Acc:HGNC:1390]	7.55896	7.48161	13.0634	3.10512	9.95825	-6.85313	grey
ENSG00000139746	RBM26	protein_coding	RNA binding motif protein 26 [Source:HGNC Symbol;Acc:HGNC:20327]	7.54334	7.49088	36.3583	5.67083	30.6875	-25.0167	greenyellow
ENSG00000177679	SRRM3	protein_coding	serine/arginine repetitive matrix 3 [Source:HGNC Symbol;Acc:HGNC:26729]	7.54133	7.49211	31.8977	14.0198	17.8779	-3.8581	royalblue
ENSG00000010818	HIVEP2	protein_coding	human immunodeficiency virus type I enhancer binding protein 2 [Source:HGNC Symbol;Acc:HGNC:4921]	7.50707	7.52043	34.7549	6.5372	28.2177	-21.6805	darkorange
ENSG00000183495	EP400	protein_coding	E1A binding protein p400 [Source:HGNC Symbol;Acc:HGNC:11958]	7.5373	7.47891	22.8423	4.69946	18.1429	-13.4434	grey
ENSG00000186566	GPATCH8	protein_coding	G-patch domain containing 8 [Source:HGNC Symbol;Acc:HGNC:29066]	7.50138	7.51028	5.74027	0.620586	5.11968	-4.49909	grey
ENSG00000165238	WNK2	protein_coding	WNK lysine deficient protein kinase 2 [Source:HGNC Symbol;Acc:HGNC:14542]	7.51164	7.49888	73.5882	44.199	29.3891	14.8099	royalblue
ENSG00000187109	NAP1L1	protein_coding	nucleosome assembly protein 1 like 1 [Source:HGNC Symbol;Acc:HGNC:7637]	7.54948	7.46235	49.392	7.60722	41.7848	-34.1776	greenyellow
ENSG00000196586	MYO6	protein_coding	myosin VI [Source:HGNC Symbol;Acc:HGNC:7605]	7.49805	7.50905	6.70117	2.97067	3.7305	-0.759831	grey
ENSG00000107957	SH3PXD2A	protein_coding	SH3 and PX domains 2A [Source:HGNC Symbol;Acc:HGNC:23664]	7.48967	7.50346	12.6283	4.40797	8.22029	-3.81232	royalblue
ENSG00000151320	AKAP6	protein_coding	A-kinase anchoring protein 6 [Source:HGNC Symbol;Acc:HGNC:376]	7.49813	7.4878	41.8593	4.44635	37.4129	-32.9666	greenyellow
ENSG00000138758	SEPT11	protein_coding	septin 11 [Source:HGNC Symbol;Acc:HGNC:25589]	7.5192	7.46719	30.3449	12.4627	17.8822	-5.41953	grey
ENSG00000154265	ABCA5	protein_coding	ATP binding cassette subfamily A member 5 [Source:HGNC Symbol;Acc:HGNC:35]	7.53868	7.44515	65.7092	3.14942	62.5598	-59.4104	greenyellow
ENSG00000152413	HOMER1	protein_coding	homer scaffolding protein 1 [Source:HGNC Symbol;Acc:HGNC:17512]	7.54622	7.42468	33.363	2.26144	31.1015	-28.8401	cyan
ENSG00000114062	UBE3A	protein_coding	ubiquitin protein ligase E3A [Source:HGNC Symbol;Acc:HGNC:12496]	7.52595	7.4418	38.5841	11.1702	27.4139	-16.2437	royalblue
ENSG00000124177	CHD6	protein_coding	chromodomain helicase DNA binding protein 6 [Source:HGNC Symbol;Acc:HGNC:19057]	7.48237	7.46899	7.86274	0.600636	7.26211	-6.66147	grey
ENSG00000183454	GRIN2A	protein_coding	glutamate ionotropic receptor NMDA type subunit 2A [Source:HGNC Symbol;Acc:HGNC:4585]	7.44868	7.4952	16.859	0.91104	15.9479	-15.0369	darkorange
ENSG00000171617	ENC1	protein_coding	ectodermal-neural cortex 1 [Source:HGNC Symbol;Acc:HGNC:3345]	7.46413	7.4728	18.9246	7.9499	10.9747	-3.02478	grey
ENSG00000139116	KIF21A	protein_coding	kinesin family member 21A [Source:HGNC Symbol;Acc:HGNC:19349]	7.48027	7.45595	43.8075	2.68044	41.1271	-38.4467	darkorange
ENSG00000101745	ANKRD12	protein_coding	ankyrin repeat domain 12 [Source:HGNC Symbol;Acc:HGNC:29135]	7.53126	7.40649	19.6678	1.78341	17.8844	-16.101	grey
ENSG00000054267	ARID4B	protein_coding	AT-rich interaction domain 4B [Source:HGNC Symbol;Acc:HGNC:15550]	7.48838	7.43166	24.1385	12.6346	11.5039	1.13066	greenyellow
ENSG00000130414	NDUFA10	protein_coding	NADH:ubiquinone oxidoreductase subunit A10 [Source:HGNC Symbol;Acc:HGNC:7684]	7.46172	7.45533	29.2483	13.6633	15.585	-1.92168	greenyellow
ENSG00000071054	MAP4K4	protein_coding	mitogen-activated protein kinase kinase kinase kinase 4 [Source:HGNC Symbol;Acc:HGNC:6866]	7.50299	7.41425	30.1273	8.96075	21.1665	-12.2058	greenyellow
ENSG00000133858	ZFC3H1	protein_coding	zinc finger C3H1-type containing [Source:HGNC Symbol;Acc:HGNC:28328]	7.52049	7.39246	52.5634	8.43806	44.1254	-35.6873	greenyellow
ENSG00000255823	MTRNR2L8	protein_coding	MT-RNR2-like 8 [Source:HGNC Symbol;Acc:HGNC:37165]	7.13161	7.75659	10.959	0.886671	10.0723	-9.18561	lightcyan
ENSG00000103723	AP3B2	protein_coding	adaptor related protein complex 3 beta 2 subunit [Source:HGNC Symbol;Acc:HGNC:567]	7.45307	7.44164	57.6691	21.6155	36.0536	-14.438	royalblue
ENSG00000125675	GRIA3	protein_coding	glutamate ionotropic receptor AMPA type subunit 3 [Source:HGNC Symbol;Acc:HGNC:4573]	7.4747	7.41707	89.9151	25.4112	64.5039	-39.0928	greenyellow
ENSG00000248905	FMN1	protein_coding	formin 1 [Source:HGNC Symbol;Acc:HGNC:3768]	7.46223	7.42616	14.0807	1.88271	12.198	-10.3152	grey
ENSG00000164796	CSMD3	protein_coding	CUB and Sushi multiple domains 3 [Source:HGNC Symbol;Acc:HGNC:19291]	7.45144	7.42259	47.1258	15.0209	32.1049	-17.084	greenyellow
ENSG00000146414	SHPRH	protein_coding	SNF2 histone linker PHD RING helicase [Source:HGNC Symbol;Acc:HGNC:19336]	7.45818	7.4001	48.2289	1.89077	46.3381	-44.4474	midnightblue
ENSG00000100364	KIAA0930	protein_coding	KIAA0930 [Source:HGNC Symbol;Acc:HGNC:1314]	7.40374	7.45075	9.42762	0.184057	9.24356	-9.0595	royalblue
ENSG00000100941	PNN	protein_coding	pinin, desmosome associated protein [Source:HGNC Symbol;Acc:HGNC:9162]	7.47784	7.37619	7.37271	1.78193	5.59079	-3.80886	grey
ENSG00000116852	KIF21B	protein_coding	kinesin family member 21B [Source:HGNC Symbol;Acc:HGNC:29442]	7.43179	7.41885	13.6121	6.42618	7.18592	-0.759738	grey
ENSG00000115310	RTN4	protein_coding	reticulon 4 [Source:HGNC Symbol;Acc:HGNC:14085]	7.38815	7.45123	34.7767	8.37362	26.4031	-18.0295	darkorange
ENSG00000165323	FAT3	protein_coding	FAT atypical cadherin 3 [Source:HGNC Symbol;Acc:HGNC:23112]	7.42798	7.40919	12.589	2.37669	10.2123	-7.83565	grey
ENSG00000160551	TAOK1	protein_coding	TAO kinase 1 [Source:HGNC Symbol;Acc:HGNC:29259]	7.42055	7.4078	19.5502	1.37239	18.1778	-16.8054	brown
ENSG00000110427	KIAA1549L	protein_coding	KIAA1549 like [Source:HGNC Symbol;Acc:HGNC:24836]	7.41926	7.40322	21.8976	2.60361	19.294	-16.6904	darkorange
ENSG00000066933	MYO9A	protein_coding	myosin IXA [Source:HGNC Symbol;Acc:HGNC:7608]	7.42063	7.38019	45.222	3.74018	41.4818	-37.7416	greenyellow
ENSG00000169862	CTNND2	protein_coding	catenin delta 2 [Source:HGNC Symbol;Acc:HGNC:2516]	7.38846	7.41009	11.4178	6.10028	5.31748	0.782796	grey
ENSG00000131773	KHDRBS3	protein_coding	KH RNA binding domain containing, signal transduction associated 3 [Source:HGNC Symbol;Acc:HGNC:18117]	7.40953	7.38799	23.3707	5.54471	17.826	-12.2813	grey
ENSG00000164418	GRIK2	protein_coding	glutamate ionotropic receptor kainate type subunit 2 [Source:HGNC Symbol;Acc:HGNC:4580]	7.45174	7.34328	34.8448	9.42174	25.4231	-16.0013	greenyellow
ENSG00000198162	MAN1A2	protein_coding	mannosidase alpha class 1A member 2 [Source:HGNC Symbol;Acc:HGNC:6822]	7.38669	7.39076	30.311	14.0062	16.3048	-2.29867	greenyellow
ENSG00000093167	LRRFIP2	protein_coding	LRR binding FLII interacting protein 2 [Source:HGNC Symbol;Acc:HGNC:6703]	7.40068	7.36939	17.0651	4.75464	12.3104	-7.55578	greenyellow
ENSG00000188994	ZNF292	protein_coding	zinc finger protein 292 [Source:HGNC Symbol;Acc:HGNC:18410]	7.42209	7.34639	39.8866	13.4429	26.4437	-13.0009	greenyellow
ENSG00000163728	TTC14	protein_coding	tetratricopeptide repeat domain 14 [Source:HGNC Symbol;Acc:HGNC:24697]	7.4212	7.3431	62.2339	2.47707	59.7568	-57.2798	midnightblue
ENSG00000168502	MTCL1	protein_coding	microtubule crosslinking factor 1 [Source:HGNC Symbol;Acc:HGNC:29121]	7.38647	7.37527	16.0168	1.0992	14.9176	-13.8184	grey
ENSG00000109956	B3GAT1	protein_coding	beta-1,3-glucuronyltransferase 1 [Source:HGNC Symbol;Acc:HGNC:921]	7.35523	7.40395	12.6653	3.32643	9.33882	-6.01238	grey
ENSG00000143850	PLEKHA6	protein_coding	pleckstrin homology domain containing A6 [Source:HGNC Symbol;Acc:HGNC:17053]	7.35687	7.38097	8.29195	4.80663	3.48532	1.32132	grey
ENSG00000146247	PHIP	protein_coding	pleckstrin homology domain interacting protein [Source:HGNC Symbol;Acc:HGNC:15673]	7.39495	7.34468	29.7307	8.28932	21.4414	-13.152	grey
ENSG00000077264	PAK3	protein_coding	p21 (RAC1) activated kinase 3 [Source:HGNC Symbol;Acc:HGNC:8592]	7.38232	7.35548	17.119	5.95691	11.1621	-5.20518	grey
ENSG00000196712	NF1	protein_coding	neurofibromin 1 [Source:HGNC Symbol;Acc:HGNC:7765]	7.40063	7.3356	68.7464	4.09136	64.655	-60.5637	greenyellow
ENSG00000135525	MAP7	protein_coding	microtubule associated protein 7 [Source:HGNC Symbol;Acc:HGNC:6869]	7.3492	7.38275	11.3408	4.77209	6.56873	-1.79664	grey
ENSG00000198838	RYR3	protein_coding	ryanodine receptor 3 [Source:HGNC Symbol;Acc:HGNC:10485]	7.38757	7.34206	16.6502	1.208	15.4422	-14.2342	greenyellow
ENSG00000136717	BIN1	protein_coding	bridging integrator 1 [Source:HGNC Symbol;Acc:HGNC:1052]	7.3517	7.37427	46.1433	31.9399	14.2034	17.7365	royalblue
ENSG00000122545	SEPT7	protein_coding	septin 7 [Source:HGNC Symbol;Acc:HGNC:1717]	7.35074	7.37263	17.5935	2.23644	15.357	-13.1206	darkorange
ENSG00000116731	PRDM2	protein_coding	PR/SET domain 2 [Source:HGNC Symbol;Acc:HGNC:9347]	7.39293	7.31753	22.7222	14.2566	8.46558	5.79101	grey
ENSG00000010322	NISCH	protein_coding	nischarin [Source:HGNC Symbol;Acc:HGNC:18006]	7.35437	7.3515	17.4929	9.47957	8.01336	1.46621	royalblue
ENSG00000100813	ACIN1	protein_coding	apoptotic chromatin condensation inducer 1 [Source:HGNC Symbol;Acc:HGNC:17066]	7.33318	7.36759	31.1532	9.05963	22.0935	-13.0339	royalblue
ENSG00000136237	RAPGEF5	protein_coding	Rap guanine nucleotide exchange factor 5 [Source:HGNC Symbol;Acc:HGNC:16862]	7.34531	7.35488	39.4893	2.73763	36.7517	-34.0141	darkorange
ENSG00000157680	DGKI	protein_coding	diacylglycerol kinase iota [Source:HGNC Symbol;Acc:HGNC:2855]	7.31768	7.37778	9.7193	4.01405	5.70525	-1.69121	grey
ENSG00000139767	SRRM4	protein_coding	serine/arginine repetitive matrix 4 [Source:HGNC Symbol;Acc:HGNC:29389]	7.39126	7.30186	19.5434	0.778228	18.7652	-17.9869	darkturquoise
ENSG00000162105	SHANK2	protein_coding	SH3 and multiple ankyrin repeat domains 2 [Source:HGNC Symbol;Acc:HGNC:14295]	7.38722	7.29782	20.2061	0.892542	19.3135	-18.421	darkturquoise
ENSG00000116127	ALMS1	protein_coding	ALMS1, centrosome and basal body associated protein [Source:HGNC Symbol;Acc:HGNC:428]	7.33553	7.29771	17.6268	5.694	11.9328	-6.23883	greenyellow
ENSG00000075391	RASAL2	protein_coding	RAS protein activator like 2 [Source:HGNC Symbol;Acc:HGNC:9874]	7.32289	7.29795	28.0717	12.9418	15.13	-2.18822	greenyellow
ENSG00000113319	RASGRF2	protein_coding	Ras protein specific guanine nucleotide releasing factor 2 [Source:HGNC Symbol;Acc:HGNC:9876]	7.30853	7.30996	3.11139	1.91139	1.2	0.711393	grey
ENSG00000141252	VPS53	protein_coding	VPS53, GARP complex subunit [Source:HGNC Symbol;Acc:HGNC:25608]	7.37475	7.24714	2.43663	0.500938	1.93569	-1.43476	grey
ENSG00000157741	UBN2	protein_coding	ubinuclein 2 [Source:HGNC Symbol;Acc:HGNC:21931]	7.31643	7.29759	9.33988	2.41599	6.9239	-4.50791	grey
ENSG00000084234	APLP2	protein_coding	amyloid beta precursor like protein 2 [Source:HGNC Symbol;Acc:HGNC:598]	7.28257	7.32808	18.8094	4.80371	14.0057	-9.202	grey
ENSG00000013441	CLK1	protein_coding	CDC like kinase 1 [Source:HGNC Symbol;Acc:HGNC:2068]	7.34227	7.26844	5.9105	3.45386	2.45663	0.997233	grey
ENSG00000007237	GAS7	protein_coding	growth arrest specific 7 [Source:HGNC Symbol;Acc:HGNC:4169]	7.28975	7.31543	36.4805	3.32669	33.1538	-29.8271	black
ENSG00000212907	MT-ND4L	protein_coding	mitochondrially encoded NADH:ubiquinone oxidoreductase core subunit 4L [Source:HGNC Symbol;Acc:HGNC:7460]	7.07823	7.51367	20.0758	3.74261	16.3332	-12.5906	lightcyan
ENSG00000164985	PSIP1	protein_coding	PC4 and SFRS1 interacting protein 1 [Source:HGNC Symbol;Acc:HGNC:9527]	7.3335	7.27151	19.7335	6.71021	13.0233	-6.31308	grey
ENSG00000154556	SORBS2	protein_coding	sorbin and SH3 domain containing 2 [Source:HGNC Symbol;Acc:HGNC:24098]	7.32421	7.27991	46.4542	2.17792	44.2763	-42.0984	cyan
ENSG00000154305	MIA3	protein_coding	MIA family member 3, ER export factor [Source:HGNC Symbol;Acc:HGNC:24008]	7.30216	7.29625	11.2142	8.84117	2.37301	6.46816	grey
ENSG00000130723	PRRC2B	protein_coding	proline rich coiled-coil 2B [Source:HGNC Symbol;Acc:HGNC:28121]	7.28155	7.31554	79.2294	32.5428	46.6866	-14.1438	royalblue
ENSG00000005339	CREBBP	protein_coding	CREB binding protein [Source:HGNC Symbol;Acc:HGNC:2348]	7.2791	7.31683	12.9297	1.96005	10.9696	-9.00957	grey
ENSG00000132938	MTUS2	protein_coding	microtubule associated tumor suppressor candidate 2 [Source:HGNC Symbol;Acc:HGNC:20595]	7.30839	7.28863	6.78357	1.58874	5.19483	-3.60609	grey
ENSG00000253729	PRKDC	protein_coding	protein kinase, DNA-activated, catalytic polypeptide [Source:HGNC Symbol;Acc:HGNC:9413]	7.30017	7.29019	54.4709	16.9426	37.5282	-20.5856	greenyellow
ENSG00000171435	KSR2	protein_coding	kinase suppressor of ras 2 [Source:HGNC Symbol;Acc:HGNC:18610]	7.23704	7.34869	37.9288	3.3911	34.5377	-31.1467	greenyellow
ENSG00000100345	MYH9	protein_coding	myosin heavy chain 9 [Source:HGNC Symbol;Acc:HGNC:7579]	7.31816	7.27111	16.2534	0.292641	15.9608	-15.6681	grey
ENSG00000134874	DZIP1	protein_coding	DAZ interacting zinc finger protein 1 [Source:HGNC Symbol;Acc:HGNC:20908]	7.30586	7.28166	24.2267	3.1577	21.069	-17.9113	greenyellow
ENSG00000008277	ADAM22	protein_coding	ADAM metallopeptidase domain 22 [Source:HGNC Symbol;Acc:HGNC:201]	7.28819	7.29643	21.6944	6.62794	15.0665	-8.43854	grey
ENSG00000129292	PHF20L1	protein_coding	PHD finger protein 20-like 1 [Source:HGNC Symbol;Acc:HGNC:24280]	7.32628	7.25953	36.9527	6.45394	30.4987	-24.0448	greenyellow
ENSG00000109046	WSB1	protein_coding	WD repeat and SOCS box containing 1 [Source:HGNC Symbol;Acc:HGNC:19221]	7.36686	7.21902	29.597	2.86187	26.7351	-23.8732	grey
ENSG00000142599	RERE	protein_coding	arginine-glutamic acid dipeptide repeats [Source:HGNC Symbol;Acc:HGNC:9965]	7.28388	7.29363	46.095	26.6478	19.4472	7.2006	royalblue
ENSG00000120694	HSPH1	protein_coding	heat shock protein family H (Hsp110) member 1 [Source:HGNC Symbol;Acc:HGNC:16969]	7.25248	7.32237	19.2048	3.26863	15.9362	-12.6675	grey
ENSG00000143442	POGZ	protein_coding	pogo transposable element with ZNF domain [Source:HGNC Symbol;Acc:HGNC:18801]	7.30977	7.26412	12.1801	6.1607	6.01941	0.141284	grey
ENSG00000257151	PWAR6	lincRNA	Prader Willi/Angelman region RNA 6 [Source:HGNC Symbol;Acc:HGNC:49129]	7.24828	7.32021	23.0508	2.04173	21.0091	-18.9674	grey
ENSG00000231764	DLX6-AS1	antisense	DLX6 antisense RNA 1 [Source:HGNC Symbol;Acc:HGNC:37151]	7.25476	7.31326	6.9842	3.12253	3.86167	-0.739143	grey
ENSG00000060709	RIMBP2	protein_coding	RIMS binding protein 2 [Source:HGNC Symbol;Acc:HGNC:30339]	7.35158	7.22153	33.6538	5.58145	28.0723	-22.4909	grey
ENSG00000169062	UPF3A	protein_coding	UPF3 regulator of nonsense transcripts homolog A (yeast) [Source:HGNC Symbol;Acc:HGNC:20332]	7.28521	7.28216	8.60035	1.43976	7.16059	-5.72084	grey
ENSG00000171502	COL24A1	protein_coding	collagen type XXIV alpha 1 chain [Source:HGNC Symbol;Acc:HGNC:20821]	7.14464	7.41311	4.44935	3.69016	0.75919	2.93097	grey
ENSG00000127616	SMARCA4	protein_coding	SWI/SNF related, matrix associated, actin dependent regulator of chromatin, subfamily a, member 4 [Source:HGNC Symbol;Acc:HGNC:11100]	7.30809	7.25777	54.3183	6.46253	47.8558	-41.3932	royalblue
ENSG00000105613	MAST1	protein_coding	microtubule associated serine/threonine kinase 1 [Source:HGNC Symbol;Acc:HGNC:19034]	7.21812	7.33857	73.7414	8.9985	64.7429	-55.7444	royalblue
ENSG00000116984	MTR	protein_coding	5-methyltetrahydrofolate-homocysteine methyltransferase [Source:HGNC Symbol;Acc:HGNC:7468]	7.31371	7.24652	14.3051	4.73841	9.56668	-4.82828	grey
ENSG00000137941	TTLL7	protein_coding	tubulin tyrosine ligase like 7 [Source:HGNC Symbol;Acc:HGNC:26242]	7.28306	7.27483	26.404	10.69	15.714	-5.02398	royalblue
ENSG00000012822	CALCOCO1	protein_coding	calcium binding and coiled-coil domain 1 [Source:HGNC Symbol;Acc:HGNC:29306]	7.24776	7.30771	78.9339	32.6151	46.3188	-13.7036	royalblue
ENSG00000207093	SNORD116-8	snoRNA	small nucleolar RNA, C/D box 116-8 [Source:HGNC Symbol;Acc:HGNC:33074]	7.10387	7.4425	12.9789	3.46314	9.51576	-6.05262	grey60
ENSG00000085733	CTTN	protein_coding	cortactin [Source:HGNC Symbol;Acc:HGNC:3338]	7.32102	7.23272	20.6126	1.36123	19.2514	-17.8902	darkturquoise
ENSG00000167232	ZNF91	protein_coding	zinc finger protein 91 [Source:HGNC Symbol;Acc:HGNC:13166]	7.29395	7.25772	9.55817	0.400911	9.15726	-8.75635	grey
ENSG00000162601	MYSM1	protein_coding	Myb like, SWIRM and MPN domains 1 [Source:HGNC Symbol;Acc:HGNC:29401]	7.32018	7.23215	41.8497	18.982	22.8677	-3.88575	greenyellow
ENSG00000181555	SETD2	protein_coding	SET domain containing 2 [Source:HGNC Symbol;Acc:HGNC:18420]	7.28349	7.26544	22.1703	1.92092	20.2494	-18.3285	cyan
ENSG00000008294	SPAG9	protein_coding	sperm associated antigen 9 [Source:HGNC Symbol;Acc:HGNC:14524]	7.26181	7.28205	8.50983	0.90491	7.60492	-6.70001	grey
ENSG00000138398	PPIG	protein_coding	peptidylprolyl isomerase G [Source:HGNC Symbol;Acc:HGNC:14650]	7.30839	7.23489	15.0896	8.50755	6.58207	1.92548	grey
ENSG00000054793	ATP9A	protein_coding	ATPase phospholipid transporting 9A (putative) [Source:HGNC Symbol;Acc:HGNC:13540]	7.26028	7.27889	38.9403	1.76091	37.1794	-35.4185	brown
ENSG00000245532	NEAT1	lincRNA	nuclear paraspeckle assembly transcript 1 (non-protein coding) [Source:HGNC Symbol;Acc:HGNC:30815]	7.17046	7.36155	4.94122	1.5109	3.43032	-1.91942	grey
ENSG00000155511	GRIA1	protein_coding	glutamate ionotropic receptor AMPA type subunit 1 [Source:HGNC Symbol;Acc:HGNC:4571]	7.27955	7.25286	16.4211	0.856441	15.5647	-14.7082	darkgreen
ENSG00000165525	NEMF	protein_coding	nuclear export mediator factor [Source:HGNC Symbol;Acc:HGNC:10663]	7.28103	7.2514	18.1361	0.795438	17.3407	-16.5453	greenyellow
ENSG00000078295	ADCY2	protein_coding	adenylate cyclase 2 [Source:HGNC Symbol;Acc:HGNC:233]	7.2855	7.24658	8.89367	0.692823	8.20085	-7.50802	cyan
ENSG00000197386	HTT	protein_coding	huntingtin [Source:HGNC Symbol;Acc:HGNC:4851]	7.24886	7.28094	7.78594	4.56984	3.2161	1.35374	grey
ENSG00000077157	PPP1R12B	protein_coding	protein phosphatase 1 regulatory subunit 12B [Source:HGNC Symbol;Acc:HGNC:7619]	7.25682	7.26482	9.76366	7.83304	1.93062	5.90242	grey
ENSG00000110514	MADD	protein_coding	MAP kinase activating death domain [Source:HGNC Symbol;Acc:HGNC:6766]	7.27139	7.23459	35.4281	8.73999	26.6881	-17.9481	grey
ENSG00000149970	CNKSR2	protein_coding	connector enhancer of kinase suppressor of Ras 2 [Source:HGNC Symbol;Acc:HGNC:19701]	7.29225	7.21401	49.1733	10.014	39.1594	-29.1454	greenyellow
ENSG00000250067	YJEFN3	protein_coding	YjeF N-terminal domain containing 3 [Source:HGNC Symbol;Acc:HGNC:24785]	7.25534	7.24437	7.25058	0.611364	6.63921	-6.02785	grey
ENSG00000047410	TPR	protein_coding	translocated promoter region, nuclear basket protein [Source:HGNC Symbol;Acc:HGNC:12017]	7.25634	7.24135	10.3211	6.67423	3.64687	3.02736	grey
ENSG00000029363	BCLAF1	protein_coding	BCL2 associated transcription factor 1 [Source:HGNC Symbol;Acc:HGNC:16863]	7.31456	7.18145	72.3271	26.9623	45.3648	-18.4025	greenyellow
ENSG00000122417	ODF2L	protein_coding	outer dense fiber of sperm tails 2 like [Source:HGNC Symbol;Acc:HGNC:29225]	7.31485	7.17816	36.0831	12.4217	23.6614	-11.2398	grey
ENSG00000081760	AACS	protein_coding	acetoacetyl-CoA synthetase [Source:HGNC Symbol;Acc:HGNC:21298]	7.26307	7.21739	6.34793	1.78404	4.56389	-2.77985	grey
ENSG00000135968	GCC2	protein_coding	GRIP and coiled-coil domain containing 2 [Source:HGNC Symbol;Acc:HGNC:23218]	7.2602	7.20698	21.1258	8.98112	12.1446	-3.16353	grey
ENSG00000118432	CNR1	protein_coding	cannabinoid receptor 1 [Source:HGNC Symbol;Acc:HGNC:2159]	7.26514	7.20047	18.273	7.76021	10.5128	-2.75262	grey
ENSG00000073910	FRY	protein_coding	FRY microtubule binding protein [Source:HGNC Symbol;Acc:HGNC:20367]	7.20941	7.24482	12.2547	1.43243	10.8222	-9.3898	greenyellow
ENSG00000114770	ABCC5	protein_coding	ATP binding cassette subfamily C member 5 [Source:HGNC Symbol;Acc:HGNC:56]	7.21636	7.2343	16.5643	4.73786	11.8264	-7.08854	greenyellow
ENSG00000118482	PHF3	protein_coding	PHD finger protein 3 [Source:HGNC Symbol;Acc:HGNC:8921]	7.20929	7.23895	5.83212	2.56883	3.26329	-0.694454	grey
ENSG00000136895	GARNL3	protein_coding	GTPase activating Rap/RanGAP domain like 3 [Source:HGNC Symbol;Acc:HGNC:25425]	7.22446	7.22459	10.6179	3.61057	7.00734	-3.39677	grey
ENSG00000060718	COL11A1	protein_coding	collagen type XI alpha 1 chain [Source:HGNC Symbol;Acc:HGNC:2186]	7.19508	7.2518	4.81855	4.17787	0.640683	3.53718	grey
ENSG00000033627	ATP6V0A1	protein_coding	ATPase H+ transporting V0 subunit a1 [Source:HGNC Symbol;Acc:HGNC:865]	7.21355	7.23213	14.9544	1.80499	13.1494	-11.3444	grey
ENSG00000113522	RAD50	protein_coding	RAD50 double strand break repair protein [Source:HGNC Symbol;Acc:HGNC:9816]	7.23435	7.20135	10.2854	2.60553	7.67986	-5.07433	greenyellow
ENSG00000221866	PLXNA4	protein_coding	plexin A4 [Source:HGNC Symbol;Acc:HGNC:9102]	7.24385	7.18398	18.3289	1.57486	16.754	-15.1792	cyan
ENSG00000003756	RBM5	protein_coding	RNA binding motif protein 5 [Source:HGNC Symbol;Acc:HGNC:9902]	7.24326	7.18319	24.3408	6.471	17.8698	-11.3988	greenyellow
ENSG00000088387	DOCK9	protein_coding	dedicator of cytokinesis 9 [Source:HGNC Symbol;Acc:HGNC:14132]	7.23704	7.18893	16.2089	2.54089	13.6681	-11.1272	grey
ENSG00000135837	CEP350	protein_coding	centrosomal protein 350 [Source:HGNC Symbol;Acc:HGNC:24238]	7.24151	7.18024	11.7833	1.161	10.6223	-9.46131	cyan
ENSG00000136861	CDK5RAP2	protein_coding	CDK5 regulatory subunit associated protein 2 [Source:HGNC Symbol;Acc:HGNC:18672]	7.23456	7.18511	5.11912	1.53196	3.58716	-2.05521	grey
ENSG00000136813	KIAA0368	protein_coding	KIAA0368 [Source:HGNC Symbol;Acc:HGNC:29020]	7.23391	7.18454	57.1026	17.0217	40.0809	-23.0593	greenyellow
ENSG00000075711	DLG1	protein_coding	discs large MAGUK scaffold protein 1 [Source:HGNC Symbol;Acc:HGNC:2900]	7.22718	7.18317	43.9091	18.99	24.9191	-5.92906	greenyellow
ENSG00000144285	SCN1A	protein_coding	sodium voltage-gated channel alpha subunit 1 [Source:HGNC Symbol;Acc:HGNC:10585]	7.18309	7.21643	6.09032	4.54289	1.54744	2.99545	grey
ENSG00000133318	RTN3	protein_coding	reticulon 3 [Source:HGNC Symbol;Acc:HGNC:10469]	7.18464	7.2128	28.4994	2.86752	25.6318	-22.7643	darkorange
ENSG00000060339	CCAR1	protein_coding	cell division cycle and apoptosis regulator 1 [Source:HGNC Symbol;Acc:HGNC:24236]	7.24969	7.15132	33.0271	5.96134	27.0658	-21.1045	greenyellow
ENSG00000165699	TSC1	protein_coding	tuberous sclerosis 1 [Source:HGNC Symbol;Acc:HGNC:12362]	7.21702	7.18167	5.59014	2.50369	3.08645	-0.582765	grey
ENSG00000072501	SMC1A	protein_coding	structural maintenance of chromosomes 1A [Source:HGNC Symbol;Acc:HGNC:11111]	7.18002	7.21427	43.5442	25.1644	18.3798	6.78456	royalblue
ENSG00000104093	DMXL2	protein_coding	Dmx like 2 [Source:HGNC Symbol;Acc:HGNC:2938]	7.22833	7.16528	67.3449	7.31506	60.0299	-52.7148	greenyellow
ENSG00000198399	ITSN2	protein_coding	intersectin 2 [Source:HGNC Symbol;Acc:HGNC:6184]	7.20438	7.18681	3.17503	2.77348	0.401543	2.37194	grey
ENSG00000114948	ADAM23	protein_coding	ADAM metallopeptidase domain 23 [Source:HGNC Symbol;Acc:HGNC:202]	7.1845	7.20412	4.87341	3.16129	1.71212	1.44916	grey
ENSG00000144357	UBR3	protein_coding	ubiquitin protein ligase E3 component n-recognin 3 (putative) [Source:HGNC Symbol;Acc:HGNC:30467]	7.21089	7.1741	61.2541	37.1398	24.1143	13.0256	greenyellow
ENSG00000140538	NTRK3	protein_coding	neurotrophic receptor tyrosine kinase 3 [Source:HGNC Symbol;Acc:HGNC:8033]	7.1917	7.18156	17.908	0.787094	17.1209	-16.3338	greenyellow
ENSG00000078328	RBFOX1	protein_coding	RNA binding protein, fox-1 homolog 1 [Source:HGNC Symbol;Acc:HGNC:18222]	7.18263	7.18981	4.41445	0.762673	3.65177	-2.8891	grey
ENSG00000204842	ATXN2	protein_coding	ataxin 2 [Source:HGNC Symbol;Acc:HGNC:10555]	7.21179	7.16218	31.1569	2.97573	28.1812	-25.2055	greenyellow
ENSG00000198010	DLGAP2	protein_coding	DLG associated protein 2 [Source:HGNC Symbol;Acc:HGNC:2906]	7.19528	7.17742	17.4124	3.79831	13.6141	-9.81577	greenyellow
ENSG00000181790	ADGRB1	protein_coding	adhesion G protein-coupled receptor B1 [Source:HGNC Symbol;Acc:HGNC:943]	7.20656	7.16387	66.2	40.9933	25.2067	15.7867	royalblue
ENSG00000182568	SATB1	protein_coding	SATB homeobox 1 [Source:HGNC Symbol;Acc:HGNC:10541]	7.20229	7.1668	29.0679	8.64348	20.4244	-11.781	darkorange
ENSG00000151835	SACS	protein_coding	sacsin molecular chaperone [Source:HGNC Symbol;Acc:HGNC:10519]	7.18704	7.17728	36.1086	1.23601	34.8726	-33.6365	darkorange
ENSG00000079841	RIMS1	protein_coding	regulating synaptic membrane exocytosis 1 [Source:HGNC Symbol;Acc:HGNC:17282]	7.18904	7.17077	25.1561	1.77199	23.3841	-21.6121	cyan
ENSG00000074054	CLASP1	protein_coding	cytoplasmic linker associated protein 1 [Source:HGNC Symbol;Acc:HGNC:17088]	7.17878	7.17488	20.7813	7.81111	12.9701	-5.15903	greenyellow
ENSG00000114554	PLXNA1	protein_coding	plexin A1 [Source:HGNC Symbol;Acc:HGNC:9099]	7.20863	7.14444	17.0324	7.91865	9.11375	-1.19511	grey
ENSG00000157445	CACNA2D3	protein_coding	calcium voltage-gated channel auxiliary subunit alpha2delta 3 [Source:HGNC Symbol;Acc:HGNC:15460]	7.19535	7.15016	10.4385	3.31847	7.12004	-3.80157	greenyellow
ENSG00000132932	ATP8A2	protein_coding	ATPase phospholipid transporting 8A2 [Source:HGNC Symbol;Acc:HGNC:13533]	7.16745	7.17562	19.63	3.14827	16.4817	-13.3334	greenyellow
ENSG00000128512	DOCK4	protein_coding	dedicator of cytokinesis 4 [Source:HGNC Symbol;Acc:HGNC:19192]	7.20253	7.13746	12.3773	4.37115	8.0062	-3.63505	grey
ENSG00000080345	RIF1	protein_coding	replication timing regulatory factor 1 [Source:HGNC Symbol;Acc:HGNC:23207]	7.18631	7.15132	31.3644	10.5333	20.8311	-10.2977	greenyellow
ENSG00000114757	PEX5L	protein_coding	peroxisomal biogenesis factor 5 like [Source:HGNC Symbol;Acc:HGNC:30024]	7.13763	7.19258	15.8077	8.07611	7.7316	0.344504	grey
ENSG00000238741	SCARNA7	scaRNA	small Cajal body-specific RNA 7 [Source:HGNC Symbol;Acc:HGNC:32563]	7.13532	7.19012	7.11434	2.66695	4.44739	-1.78044	grey
ENSG00000105409	ATP1A3	protein_coding	ATPase Na+/K+ transporting subunit alpha 3 [Source:HGNC Symbol;Acc:HGNC:801]	7.10061	7.21896	39.4301	0.743723	38.6864	-37.9427	brown
ENSG00000121390	PSPC1	protein_coding	paraspeckle component 1 [Source:HGNC Symbol;Acc:HGNC:20320]	7.1815	7.14005	14.8032	0.189397	14.6138	-14.4245	darkturquoise
ENSG00000090615	GOLGA3	protein_coding	golgin A3 [Source:HGNC Symbol;Acc:HGNC:4426]	7.15282	7.16453	24.9459	7.91727	17.0287	-9.11138	royalblue
ENSG00000009413	REV3L	protein_coding	REV3 like, DNA directed polymerase zeta catalytic subunit [Source:HGNC Symbol;Acc:HGNC:9968]	7.1975	7.11918	35.7251	9.83219	25.8929	-16.0607	greenyellow
ENSG00000103034	NDRG4	protein_coding	NDRG family member 4 [Source:HGNC Symbol;Acc:HGNC:14466]	7.09794	7.21094	55.3374	5.42763	49.9097	-44.4821	black
ENSG00000114374	USP9Y	protein_coding	ubiquitin specific peptidase 9, Y-linked [Source:HGNC Symbol;Acc:HGNC:12633]	7.16989	7.13565	61.1339	0.970083	60.1638	-59.1937	greenyellow
ENSG00000157423	HYDIN	protein_coding	HYDIN, axonemal central pair apparatus protein [Source:HGNC Symbol;Acc:HGNC:19368]	7.1661	7.13396	2.23642	0.349564	1.88685	-1.53729	grey
ENSG00000164830	OXR1	protein_coding	oxidation resistance 1 [Source:HGNC Symbol;Acc:HGNC:15822]	7.19013	7.10663	47.3112	4.24937	43.0618	-38.8124	darkorange
ENSG00000058335	RASGRF1	protein_coding	Ras protein specific guanine nucleotide releasing factor 1 [Source:HGNC Symbol;Acc:HGNC:9875]	7.14688	7.12643	27.9512	3.94337	24.0078	-20.0645	grey
ENSG00000002746	HECW1	protein_coding	HECT, C2 and WW domain containing E3 ubiquitin protein ligase 1 [Source:HGNC Symbol;Acc:HGNC:22195]	7.15583	7.11795	30.5232	6.94137	23.5818	-16.6404	darkorange
ENSG00000196535	MYO18A	protein_coding	myosin XVIIIA [Source:HGNC Symbol;Acc:HGNC:31104]	7.10369	7.16132	83.264	23.6681	59.5959	-35.9278	royalblue
ENSG00000111674	ENO2	protein_coding	enolase 2 [Source:HGNC Symbol;Acc:HGNC:3353]	7.1044	7.1561	65.4108	10.8898	54.521	-43.6312	black
ENSG00000185946	RNPC3	protein_coding	RNA binding region (RNP1, RRM) containing 3 [Source:HGNC Symbol;Acc:HGNC:18666]	7.15918	7.10256	13.9387	0.463798	13.4749	-13.0111	midnightblue
ENSG00000152578	GRIA4	protein_coding	glutamate ionotropic receptor AMPA type subunit 4 [Source:HGNC Symbol;Acc:HGNC:4574]	7.13163	7.12558	9.02793	2.01368	7.01425	-5.00057	grey
ENSG00000061676	NCKAP1	protein_coding	NCK associated protein 1 [Source:HGNC Symbol;Acc:HGNC:7666]	7.1233	7.12679	35.1321	10.0763	25.0557	-14.9794	darkorange
ENSG00000138002	IFT172	protein_coding	intraflagellar transport 172 [Source:HGNC Symbol;Acc:HGNC:30391]	7.09492	7.14095	35.6976	19.8725	15.825	4.04753	royalblue
ENSG00000150625	GPM6A	protein_coding	glycoprotein M6A [Source:HGNC Symbol;Acc:HGNC:4460]	7.04999	7.18301	30.5963	14.4817	16.1147	-1.63301	brown
ENSG00000139613	SMARCC2	protein_coding	SWI/SNF related, matrix associated, actin dependent regulator of chromatin subfamily c member 2 [Source:HGNC Symbol;Acc:HGNC:11105]	7.13336	7.10423	67.0539	22.9534	44.1004	-21.147	royalblue
ENSG00000143624	INTS3	protein_coding	integrator complex subunit 3 [Source:HGNC Symbol;Acc:HGNC:26153]	7.12798	7.10726	19.1825	8.51806	10.6644	-2.14637	grey
ENSG00000124140	SLC12A5	protein_coding	solute carrier family 12 member 5 [Source:HGNC Symbol;Acc:HGNC:13818]	7.09937	7.13203	28.3139	0.933237	27.3807	-26.4475	black
ENSG00000107331	ABCA2	protein_coding	ATP binding cassette subfamily A member 2 [Source:HGNC Symbol;Acc:HGNC:32]	7.11339	7.11533	84.9083	49.269	35.6394	13.6296	royalblue
ENSG00000174197	MGA	protein_coding	MGA, MAX dimerization protein [Source:HGNC Symbol;Acc:HGNC:14010]	7.11074	7.1154	5.32736	1.4628	3.86456	-2.40175	grey
ENSG00000138078	PREPL	protein_coding	prolyl endopeptidase-like [Source:HGNC Symbol;Acc:HGNC:30228]	7.10854	7.1132	22.4531	12.2607	10.1924	2.06826	grey
ENSG00000134744	ZCCHC11	protein_coding	zinc finger CCHC-type containing 11 [Source:HGNC Symbol;Acc:HGNC:28981]	7.14068	7.08004	15.414	5.22726	10.1867	-4.95947	greenyellow
ENSG00000089169	RPH3A	protein_coding	rabphilin 3A [Source:HGNC Symbol;Acc:HGNC:17056]	7.09466	7.12186	14.8773	3.22673	11.6505	-8.4238	grey
ENSG00000107581	EIF3A	protein_coding	eukaryotic translation initiation factor 3 subunit A [Source:HGNC Symbol;Acc:HGNC:3271]	7.13892	7.0793	26.139	1.41487	24.7242	-23.3093	darkturquoise
ENSG00000058673	ZC3H11A	protein_coding	zinc finger CCCH-type containing 11A [Source:HGNC Symbol;Acc:HGNC:29093]	7.13043	7.08577	30.0702	3.56779	26.5024	-22.9346	darkgreen
ENSG00000171914	TLN2	protein_coding	talin 2 [Source:HGNC Symbol;Acc:HGNC:15447]	7.11507	7.09752	32.1666	4.1121	28.0545	-23.9424	black
ENSG00000133401	PDZD2	protein_coding	PDZ domain containing 2 [Source:HGNC Symbol;Acc:HGNC:18486]	7.07611	7.13262	3.84296	2.46395	1.37901	1.08494	grey
ENSG00000117020	AKT3	protein_coding	AKT serine/threonine kinase 3 [Source:HGNC Symbol;Acc:HGNC:393]	7.11328	7.0971	28.0623	11.7371	16.3251	-4.58799	greenyellow
ENSG00000135439	AGAP2	protein_coding	ArfGAP with GTPase domain, ankyrin repeat and PH domain 2 [Source:HGNC Symbol;Acc:HGNC:16921]	7.11454	7.09359	70.5821	29.2231	41.3591	-12.136	royalblue
ENSG00000188385	JAKMIP3	protein_coding	Janus kinase and microtubule interacting protein 3 [Source:HGNC Symbol;Acc:HGNC:23523]	7.07409	7.12862	17.95	6.49566	11.4543	-4.95865	royalblue
ENSG00000148120	C9orf3	protein_coding	chromosome 9 open reading frame 3 [Source:HGNC Symbol;Acc:HGNC:1361]	7.16138	7.04343	15.7797	5.77334	10.0063	-4.23301	grey
ENSG00000113758	DBN1	protein_coding	drebrin 1 [Source:HGNC Symbol;Acc:HGNC:2695]	7.04969	7.13667	81.1863	53.9364	27.2499	26.6865	royalblue
ENSG00000106443	PHF14	protein_coding	PHD finger protein 14 [Source:HGNC Symbol;Acc:HGNC:22203]	7.09511	7.09249	5.44827	2.53301	2.91526	-0.382254	grey
ENSG00000090686	USP48	protein_coding	ubiquitin specific peptidase 48 [Source:HGNC Symbol;Acc:HGNC:18533]	7.09568	7.09171	31.3899	20.6437	10.7461	9.89759	greenyellow
ENSG00000250305	KIAA1456	protein_coding	KIAA1456 [Source:HGNC Symbol;Acc:HGNC:26725]	7.10743	7.08047	5.91124	2.1319	3.77934	-1.64743	grey
ENSG00000142875	PRKACB	protein_coding	protein kinase cAMP-activated catalytic subunit beta [Source:HGNC Symbol;Acc:HGNC:9381]	7.07897	7.10409	23.2211	6.01138	17.2097	-11.1984	darkorange
ENSG00000116147	TNR	protein_coding	tenascin R [Source:HGNC Symbol;Acc:HGNC:11953]	7.14233	7.0349	16.6417	2.55914	14.0825	-11.5234	darkgrey
ENSG00000231074	HCG18	antisense	HLA complex group 18 (non-protein coding) [Source:HGNC Symbol;Acc:HGNC:31337]	7.09105	7.08202	13.4262	1.71168	11.7145	-10.0028	royalblue
ENSG00000261529	RP13-487P22.1	sense_intronic	0	7.14844	7.02523	25.4349	2.68411	22.7508	-20.0666	grey
ENSG00000075413	MARK3	protein_coding	microtubule affinity regulating kinase 3 [Source:HGNC Symbol;Acc:HGNC:6897]	7.11141	7.05773	37.4337	2.90127	34.5324	-31.6312	greenyellow
ENSG00000118200	CAMSAP2	protein_coding	calmodulin regulated spectrin associated protein family member 2 [Source:HGNC Symbol;Acc:HGNC:29188]	7.08434	7.08229	25.6711	6.07107	19.6	-13.5289	darkorange
ENSG00000159842	ABR	protein_coding	active BCR-related [Source:HGNC Symbol;Acc:HGNC:81]	7.09179	7.06892	74.2794	15.5389	58.7404	-43.2015	royalblue
ENSG00000196367	TRRAP	protein_coding	transformation/transcription domain associated protein [Source:HGNC Symbol;Acc:HGNC:12347]	7.11007	7.05021	9.91156	4.11072	5.80084	-1.69012	grey
ENSG00000112379	ARFGEF3	protein_coding	ARFGEF family member 3 [Source:HGNC Symbol;Acc:HGNC:21213]	7.10098	7.05809	9.08022	4.99681	4.0834	0.913412	grey
ENSG00000065526	SPEN	protein_coding	spen family transcriptional repressor [Source:HGNC Symbol;Acc:HGNC:17575]	7.10922	7.0482	18.8939	12.8324	6.06145	6.77097	grey
ENSG00000153827	TRIP12	protein_coding	thyroid hormone receptor interactor 12 [Source:HGNC Symbol;Acc:HGNC:12306]	7.10797	7.04876	62.7455	33.61	29.1354	4.4746	greenyellow
ENSG00000185737	NRG3	protein_coding	neuregulin 3 [Source:HGNC Symbol;Acc:HGNC:7999]	7.08079	7.07075	5.47432	2.2451	3.22922	-0.984124	grey
ENSG00000147526	TACC1	protein_coding	transforming acidic coiled-coil containing protein 1 [Source:HGNC Symbol;Acc:HGNC:11522]	7.07475	7.0763	10.1935	3.89343	6.30012	-2.40669	grey
ENSG00000174469	CNTNAP2	protein_coding	contactin associated protein-like 2 [Source:HGNC Symbol;Acc:HGNC:13830]	7.08232	7.06881	24.2615	9.04236	15.2191	-6.17675	grey
ENSG00000169045	HNRNPH1	protein_coding	heterogeneous nuclear ribonucleoprotein H1 (H) [Source:HGNC Symbol;Acc:HGNC:5041]	7.06776	7.08224	34.7058	1.45048	33.2554	-31.8049	darkgreen
ENSG00000166257	SCN3B	protein_coding	sodium voltage-gated channel beta subunit 3 [Source:HGNC Symbol;Acc:HGNC:20665]	7.03946	7.10804	11.022	1.72077	9.30123	-7.58046	grey
ENSG00000182944	EWSR1	protein_coding	EWS RNA binding protein 1 [Source:HGNC Symbol;Acc:HGNC:3508]	7.06937	7.07839	10.0346	0.277554	9.75703	-9.47948	grey
ENSG00000212232	SNORD17	snoRNA	small nucleolar RNA, C/D box 17 [Source:HGNC Symbol;Acc:HGNC:32713]	7.08704	7.05766	3.58358	0.248322	3.33526	-3.08694	grey
ENSG00000073614	KDM5A	protein_coding	lysine demethylase 5A [Source:HGNC Symbol;Acc:HGNC:9886]	7.06367	7.07197	4.73208	1.51806	3.21402	-1.69596	grey
ENSG00000017373	#N/A	#N/A	#N/A	7.07405	7.06143	41.3331	10.6417	30.6914	-20.0497	royalblue
ENSG00000162613	FUBP1	protein_coding	far upstream element binding protein 1 [Source:HGNC Symbol;Acc:HGNC:4004]	7.11227	7.02376	24.203	11.0177	13.1853	-2.16761	grey
ENSG00000069020	MAST4	protein_coding	microtubule associated serine/threonine kinase family member 4 [Source:HGNC Symbol;Acc:HGNC:19037]	7.08604	7.04674	2.68662	1.72519	0.961433	0.763759	grey
ENSG00000104218	CSPP1	protein_coding	centrosome and spindle pole associated protein 1 [Source:HGNC Symbol;Acc:HGNC:26193]	7.10011	7.03271	9.8215	1.07114	8.75036	-7.67923	greenyellow
ENSG00000114841	DNAH1	protein_coding	dynein axonemal heavy chain 1 [Source:HGNC Symbol;Acc:HGNC:2940]	7.05445	7.07227	65.2905	44.9582	20.3322	24.626	royalblue
ENSG00000150471	ADGRL3	protein_coding	adhesion G protein-coupled receptor L3 [Source:HGNC Symbol;Acc:HGNC:20974]	7.06439	7.062	37.7264	11.1903	26.5361	-15.3458	greenyellow
ENSG00000083097	DOPEY1	protein_coding	dopey family member 1 [Source:HGNC Symbol;Acc:HGNC:21194]	7.10724	7.01438	79.5515	35.2251	44.3264	-9.10129	greenyellow
ENSG00000087274	ADD1	protein_coding	adducin 1 [Source:HGNC Symbol;Acc:HGNC:243]	7.02614	7.0895	10.3795	4.2545	6.12498	-1.87048	grey
ENSG00000196295	AC005154.6	processed_transcript	0	7.05861	7.05677	4.06655	1.71448	2.35207	-0.637592	grey
ENSG00000140386	SCAPER	protein_coding	S-phase cyclin A associated protein in the ER [Source:HGNC Symbol;Acc:HGNC:13081]	7.04335	7.06369	2.83716	0.494385	2.34278	-1.84839	grey
ENSG00000151474	FRMD4A	protein_coding	FERM domain containing 4A [Source:HGNC Symbol;Acc:HGNC:25491]	7.05739	7.04756	5.22036	1.84427	3.37609	-1.53181	grey
ENSG00000104177	MYEF2	protein_coding	myelin expression factor 2 [Source:HGNC Symbol;Acc:HGNC:17940]	7.05443	7.05026	23.3544	2.48192	20.8725	-18.3905	greenyellow
ENSG00000115419	GLS	protein_coding	glutaminase [Source:HGNC Symbol;Acc:HGNC:4331]	7.08482	7.02132	56.8974	28.9727	27.9247	1.04799	greenyellow
ENSG00000115053	NCL	protein_coding	nucleolin [Source:HGNC Symbol;Acc:HGNC:7667]	7.08058	7.02285	27.5035	6.17828	21.3253	-15.147	black
ENSG00000120549	KIAA1217	protein_coding	KIAA1217 [Source:HGNC Symbol;Acc:HGNC:25428]	7.07417	7.02241	8.08696	2.80628	5.28068	-2.4744	grey
ENSG00000111011	RSRC2	protein_coding	arginine and serine rich coiled-coil 2 [Source:HGNC Symbol;Acc:HGNC:30559]	7.06437	7.0249	5.40305	1.31953	4.08353	-2.764	grey
ENSG00000137776	SLTM	protein_coding	SAFB like transcription modulator [Source:HGNC Symbol;Acc:HGNC:20709]	7.04232	7.03894	7.36884	1.0212	6.34764	-5.32644	grey
ENSG00000007392	LUC7L	protein_coding	LUC7 like [Source:HGNC Symbol;Acc:HGNC:6723]	7.0821	7.001	14.1887	2.5901	11.5986	-9.00849	grey
ENSG00000122257	RBBP6	protein_coding	RB binding protein 6, ubiquitin ligase [Source:HGNC Symbol;Acc:HGNC:9889]	7.08994	6.99069	6.08361	0.904969	5.17864	-4.27367	grey
ENSG00000101040	ZMYND8	protein_coding	zinc finger MYND-type containing 8 [Source:HGNC Symbol;Acc:HGNC:9397]	7.09844	6.97919	32.6509	1.66263	30.9883	-29.3257	grey
ENSG00000185070	FLRT2	protein_coding	fibronectin leucine rich transmembrane protein 2 [Source:HGNC Symbol;Acc:HGNC:3761]	7.01653	7.05638	11.3107	1.87889	9.43181	-7.55292	grey
ENSG00000124788	ATXN1	protein_coding	ataxin 1 [Source:HGNC Symbol;Acc:HGNC:10548]	7.08067	6.9938	4.54868	2.64135	1.90732	0.734028	grey
ENSG00000186642	PDE2A	protein_coding	phosphodiesterase 2A [Source:HGNC Symbol;Acc:HGNC:8777]	7.02781	7.04328	61.8017	28.0353	33.7664	-5.73112	royalblue
ENSG00000153317	ASAP1	protein_coding	ArfGAP with SH3 domain, ankyrin repeat and PH domain 1 [Source:HGNC Symbol;Acc:HGNC:2720]	7.0389	7.02993	20.8742	1.01662	19.8576	-18.841	cyan
ENSG00000196776	CD47	protein_coding	CD47 molecule [Source:HGNC Symbol;Acc:HGNC:1682]	7.03031	7.03801	34.7084	10.8347	23.8737	-13.039	grey
ENSG00000089847	ANKRD24	protein_coding	ankyrin repeat domain 24 [Source:HGNC Symbol;Acc:HGNC:29424]	7.0226	7.04434	68.2571	10.6245	57.6326	-47.0081	royalblue
ENSG00000248527	MTATP6P1	unprocessed_pseudogene	mitochondrially encoded ATP synthase 6 pseudogene 1 [Source:HGNC Symbol;Acc:HGNC:44575]	6.87138	7.18581	9.3252	4.26598	5.05921	-0.793227	lightcyan
ENSG00000050438	SLC4A8	protein_coding	solute carrier family 4 member 8 [Source:HGNC Symbol;Acc:HGNC:11034]	7.03363	7.02966	16.3403	2.75213	13.5881	-10.836	grey
ENSG00000048649	RSF1	protein_coding	remodeling and spacing factor 1 [Source:HGNC Symbol;Acc:HGNC:18118]	7.01257	7.04946	8.78877	2.42471	6.36407	-3.93936	grey
ENSG00000074211	PPP2R2C	protein_coding	protein phosphatase 2 regulatory subunit Bgamma [Source:HGNC Symbol;Acc:HGNC:9306]	7.02587	7.03576	14.3455	0.811419	13.5341	-12.7227	darkturquoise
ENSG00000198586	TLK1	protein_coding	tousled like kinase 1 [Source:HGNC Symbol;Acc:HGNC:11841]	7.05368	6.99696	11.2002	3.87986	7.32035	-3.44049	grey
ENSG00000023516	AKAP11	protein_coding	A-kinase anchoring protein 11 [Source:HGNC Symbol;Acc:HGNC:369]	6.99422	7.05092	34.7319	2.09387	32.638	-30.5442	darkorange
ENSG00000018189	RUFY3	protein_coding	RUN and FYVE domain containing 3 [Source:HGNC Symbol;Acc:HGNC:30285]	7.02206	7.02223	21.6136	10.7453	10.8682	-0.122861	grey
ENSG00000168172	HOOK3	protein_coding	hook microtubule tethering protein 3 [Source:HGNC Symbol;Acc:HGNC:23576]	7.05871	6.98585	37.1012	12.5349	24.5663	-12.0314	grey
ENSG00000078114	NEBL	protein_coding	nebulette [Source:HGNC Symbol;Acc:HGNC:16932]	7.0562	6.98808	48.9529	12.2316	36.7213	-24.4897	greenyellow
ENSG00000172379	ARNT2	protein_coding	aryl hydrocarbon receptor nuclear translocator 2 [Source:HGNC Symbol;Acc:HGNC:16876]	6.99977	7.02722	14.2567	1.23941	13.0173	-11.7779	black
ENSG00000138434	SSFA2	protein_coding	sperm specific antigen 2 [Source:HGNC Symbol;Acc:HGNC:11319]	7.0257	7.002	12.7697	4.12303	8.64666	-4.52363	greenyellow
ENSG00000135164	DMTF1	protein_coding	cyclin D binding myb like transcription factor 1 [Source:HGNC Symbol;Acc:HGNC:14603]	7.03767	6.99016	44.0298	9.93268	34.0971	-24.1645	greenyellow
ENSG00000113448	PDE4D	protein_coding	phosphodiesterase 4D [Source:HGNC Symbol;Acc:HGNC:8783]	6.99708	7.02801	18.0116	6.42349	11.5881	-5.16459	grey
ENSG00000143669	LYST	protein_coding	lysosomal trafficking regulator [Source:HGNC Symbol;Acc:HGNC:1968]	7.0228	6.99946	66.4419	40.6616	25.7803	14.8813	greenyellow
ENSG00000067900	ROCK1	protein_coding	Rho associated coiled-coil containing protein kinase 1 [Source:HGNC Symbol;Acc:HGNC:10251]	7.02484	6.99315	5.50575	0.429049	5.0767	-4.64765	grey
ENSG00000023171	GRAMD1B	protein_coding	GRAM domain containing 1B [Source:HGNC Symbol;Acc:HGNC:29214]	6.99694	7.01322	2.72301	0.873753	1.84926	-0.975503	grey
ENSG00000143126	CELSR2	protein_coding	cadherin EGF LAG seven-pass G-type receptor 2 [Source:HGNC Symbol;Acc:HGNC:3231]	6.96155	7.04606	37.9507	13.0985	24.8522	-11.7537	black
ENSG00000198677	TTC37	protein_coding	tetratricopeptide repeat domain 37 [Source:HGNC Symbol;Acc:HGNC:23639]	7.02562	6.97973	90.4135	36.7745	53.6389	-16.8644	greenyellow
ENSG00000066248	NGEF	protein_coding	neuronal guanine nucleotide exchange factor [Source:HGNC Symbol;Acc:HGNC:7807]	6.98451	7.01751	37.2461	15.0167	22.2294	-7.21272	royalblue
ENSG00000171467	ZNF318	protein_coding	zinc finger protein 318 [Source:HGNC Symbol;Acc:HGNC:13578]	7.02969	6.97076	10.1402	4.89206	5.24817	-0.35612	grey
ENSG00000152217	SETBP1	protein_coding	SET binding protein 1 [Source:HGNC Symbol;Acc:HGNC:15573]	7.00115	6.98899	3.80056	0.309943	3.49062	-3.18067	grey
ENSG00000179912	R3HDM2	protein_coding	R3H domain containing 2 [Source:HGNC Symbol;Acc:HGNC:29167]	7.03501	6.95521	35.6445	0.785549	34.859	-34.0734	cyan
ENSG00000137497	NUMA1	protein_coding	nuclear mitotic apparatus protein 1 [Source:HGNC Symbol;Acc:HGNC:8059]	6.99327	6.99356	58.1067	24.0136	34.0932	-10.0796	royalblue
ENSG00000141867	BRD4	protein_coding	bromodomain containing 4 [Source:HGNC Symbol;Acc:HGNC:13575]	6.99635	6.98578	55.3914	4.94472	50.4467	-45.502	royalblue
ENSG00000155816	FMN2	protein_coding	formin 2 [Source:HGNC Symbol;Acc:HGNC:14074]	7.00115	6.97839	12.8102	2.59498	10.2152	-7.62022	darkorange
ENSG00000147133	TAF1	protein_coding	TATA-box binding protein associated factor 1 [Source:HGNC Symbol;Acc:HGNC:11535]	7.04386	6.93669	28.515	2.84264	25.6723	-22.8297	darkturquoise
ENSG00000164742	ADCY1	protein_coding	adenylate cyclase 1 [Source:HGNC Symbol;Acc:HGNC:232]	6.95179	7.02064	17.4548	4.54401	12.9107	-8.36673	grey
ENSG00000109685	WHSC1	protein_coding	Wolf-Hirschhorn syndrome candidate 1 [Source:HGNC Symbol;Acc:HGNC:12766]	7.01573	6.9573	18.2135	8.77022	9.44333	-0.673108	grey
ENSG00000153253	SCN3A	protein_coding	sodium voltage-gated channel alpha subunit 3 [Source:HGNC Symbol;Acc:HGNC:10590]	6.96227	7.00562	16.0452	7.53917	8.50605	-0.966877	grey
ENSG00000100592	DAAM1	protein_coding	dishevelled associated activator of morphogenesis 1 [Source:HGNC Symbol;Acc:HGNC:18142]	6.99848	6.97111	10.9702	1.69806	9.27211	-7.57406	grey
ENSG00000113742	CPEB4	protein_coding	cytoplasmic polyadenylation element binding protein 4 [Source:HGNC Symbol;Acc:HGNC:21747]	6.973	6.99445	13.0897	7.43859	5.65108	1.78751	grey
ENSG00000083642	PDS5B	protein_coding	PDS5 cohesin associated factor B [Source:HGNC Symbol;Acc:HGNC:20418]	6.98607	6.98203	27.0295	4.94894	22.0806	-17.1316	grey
ENSG00000175161	CADM2	protein_coding	cell adhesion molecule 2 [Source:HGNC Symbol;Acc:HGNC:29849]	6.94884	7.01712	24.0646	12.3847	11.68	0.704681	brown
ENSG00000087258	GNAO1	protein_coding	G protein subunit alpha o1 [Source:HGNC Symbol;Acc:HGNC:4389]	6.94467	7.01433	38.3235	5.53429	32.7892	-27.2549	black
ENSG00000185565	LSAMP	protein_coding	limbic system-associated membrane protein [Source:HGNC Symbol;Acc:HGNC:6705]	6.9472	7.00878	24.6408	7.37132	17.2695	-9.89818	brown
ENSG00000078687	TNRC6C	protein_coding	trinucleotide repeat containing 6C [Source:HGNC Symbol;Acc:HGNC:29318]	6.98994	6.96727	14.4802	2.05429	12.4259	-10.3716	royalblue
ENSG00000124406	ATP8A1	protein_coding	ATPase phospholipid transporting 8A1 [Source:HGNC Symbol;Acc:HGNC:13531]	6.95918	6.99114	7.23368	4.36599	2.86769	1.4983	grey
ENSG00000135749	PCNX2	protein_coding	pecanex homolog 2 (Drosophila) [Source:HGNC Symbol;Acc:HGNC:8736]	7.00144	6.94993	49.8833	33.5249	16.3584	17.1665	greenyellow
ENSG00000123240	OPTN	protein_coding	optineurin [Source:HGNC Symbol;Acc:HGNC:17142]	6.94993	6.99094	18.639	3.60452	15.0345	-11.43	brown
ENSG00000170027	YWHAG	protein_coding	tyrosine 3-monooxygenase/tryptophan 5-monooxygenase activation protein gamma [Source:HGNC Symbol;Acc:HGNC:12852]	6.82882	7.1041	51.826	22.4291	29.3969	-6.96772	brown
ENSG00000204681	GABBR1	protein_coding	gamma-aminobutyric acid type B receptor subunit 1 [Source:HGNC Symbol;Acc:HGNC:4070]	6.92474	7.01196	23.3486	6.18571	17.1629	-10.9772	black
ENSG00000055163	CYFIP2	protein_coding	cytoplasmic FMR1 interacting protein 2 [Source:HGNC Symbol;Acc:HGNC:13760]	6.95749	6.97733	39.9162	11.7034	28.2127	-16.5093	black
ENSG00000198919	DZIP3	protein_coding	DAZ interacting zinc finger protein 3 [Source:HGNC Symbol;Acc:HGNC:30938]	6.94811	6.98046	32.1824	10.0743	22.108	-12.0337	greenyellow
ENSG00000204120	GIGYF2	protein_coding	GRB10 interacting GYF protein 2 [Source:HGNC Symbol;Acc:HGNC:11960]	6.95526	6.97196	5.28303	3.15039	2.13263	1.01776	grey
ENSG00000069712	KIAA1107	protein_coding	KIAA1107 [Source:HGNC Symbol;Acc:HGNC:29192]	6.92717	6.99476	10.074	8.22156	1.85245	6.36911	grey
ENSG00000145833	DDX46	protein_coding	DEAD-box helicase 46 [Source:HGNC Symbol;Acc:HGNC:18681]	6.98624	6.9377	21.327	2.05776	19.2692	-17.2114	darkturquoise
ENSG00000144711	IQSEC1	protein_coding	IQ motif and Sec7 domain 1 [Source:HGNC Symbol;Acc:HGNC:29112]	6.93891	6.98138	36.0948	21.6606	14.4341	7.22651	royalblue
ENSG00000172461	FUT9	protein_coding	fucosyltransferase 9 [Source:HGNC Symbol;Acc:HGNC:4020]	6.87715	7.03615	20.5619	3.81346	16.7485	-12.935	brown
ENSG00000061936	SFSWAP	protein_coding	splicing factor SWAP homolog [Source:HGNC Symbol;Acc:HGNC:10790]	6.97605	6.94085	14.7392	2.81334	11.9258	-9.11251	grey
ENSG00000111731	C2CD5	protein_coding	C2 calcium dependent domain containing 5 [Source:HGNC Symbol;Acc:HGNC:29062]	6.96018	6.95132	37.8961	6.09041	31.8057	-25.7153	greenyellow
ENSG00000089737	DDX24	protein_coding	DEAD-box helicase 24 [Source:HGNC Symbol;Acc:HGNC:13266]	7.00937	6.90483	16.6653	3.13315	13.5321	-10.399	grey
ENSG00000204130	RUFY2	protein_coding	RUN and FYVE domain containing 2 [Source:HGNC Symbol;Acc:HGNC:19761]	6.96126	6.94951	20.6833	4.51223	16.1711	-11.6589	greenyellow
ENSG00000143933	CALM2	protein_coding	calmodulin 2 [Source:HGNC Symbol;Acc:HGNC:1445]	6.931	6.97689	8.6375	5.17152	3.46598	1.70553	grey
ENSG00000186868	MAPT	protein_coding	microtubule associated protein tau [Source:HGNC Symbol;Acc:HGNC:6893]	6.91307	6.99252	47.4409	9.65266	37.7883	-28.1356	royalblue
ENSG00000104067	TJP1	protein_coding	tight junction protein 1 [Source:HGNC Symbol;Acc:HGNC:11827]	6.95934	6.94778	12.2161	1.11621	11.0999	-9.98364	greenyellow
ENSG00000174373	RALGAPA1	protein_coding	Ral GTPase activating protein catalytic alpha subunit 1 [Source:HGNC Symbol;Acc:HGNC:17770]	6.97904	6.92893	81.9141	11.3661	70.548	-59.1819	greenyellow
ENSG00000113240	CLK4	protein_coding	CDC like kinase 4 [Source:HGNC Symbol;Acc:HGNC:13659]	7.0435	6.86747	42.8907	11.4092	31.4815	-20.0722	greenyellow
ENSG00000080603	SRCAP	protein_coding	Snf2-related CREBBP activator protein [Source:HGNC Symbol;Acc:HGNC:16974]	6.94606	6.95047	68.6147	23.0044	45.6103	-22.6059	royalblue
ENSG00000161681	SHANK1	protein_coding	SH3 and multiple ankyrin repeat domains 1 [Source:HGNC Symbol;Acc:HGNC:15474]	6.98251	6.91196	54.0455	3.0036	51.0419	-48.0383	royalblue
ENSG00000128739	SNRPN	protein_coding	small nuclear ribonucleoprotein polypeptide N [Source:HGNC Symbol;Acc:HGNC:11164]	6.94322	6.94579	9.30523	1.31423	7.991	-6.67677	grey
ENSG00000110786	PTPN5	protein_coding	protein tyrosine phosphatase, non-receptor type 5 [Source:HGNC Symbol;Acc:HGNC:9657]	6.97871	6.91187	26.9295	2.76742	24.162	-21.3946	darkturquoise
ENSG00000029725	RABEP1	protein_coding	rabaptin, RAB GTPase binding effector protein 1 [Source:HGNC Symbol;Acc:HGNC:17677]	6.96031	6.92507	26.873	0.643266	26.2297	-25.5864	greenyellow
ENSG00000156011	PSD3	protein_coding	pleckstrin and Sec7 domain containing 3 [Source:HGNC Symbol;Acc:HGNC:19093]	6.89645	6.98494	41.9118	13.7947	28.1171	-14.3225	brown
ENSG00000122484	RPAP2	protein_coding	RNA polymerase II associated protein 2 [Source:HGNC Symbol;Acc:HGNC:25791]	6.9733	6.91227	15.4521	8.35052	7.10158	1.24894	grey
ENSG00000121904	CSMD2	protein_coding	CUB and Sushi multiple domains 2 [Source:HGNC Symbol;Acc:HGNC:19290]	6.98111	6.90252	15.9613	6.29319	9.66815	-3.37495	grey
ENSG00000065000	AP3D1	protein_coding	adaptor related protein complex 3 delta 1 subunit [Source:HGNC Symbol;Acc:HGNC:568]	6.92963	6.94736	91.7801	16.2873	75.4928	-59.2056	royalblue
ENSG00000112739	PRPF4B	protein_coding	pre-mRNA processing factor 4B [Source:HGNC Symbol;Acc:HGNC:17346]	6.99254	6.8878	17.461	1.36161	16.0994	-14.7378	darkturquoise
ENSG00000077097	TOP2B	protein_coding	topoisomerase (DNA) II beta [Source:HGNC Symbol;Acc:HGNC:11990]	6.94257	6.93313	20.6988	10.6762	10.0226	0.653576	grey
ENSG00000049618	ARID1B	protein_coding	AT-rich interaction domain 1B [Source:HGNC Symbol;Acc:HGNC:18040]	6.93484	6.93282	6.98955	3.58476	3.40479	0.179973	grey
ENSG00000141503	MINK1	protein_coding	misshapen like kinase 1 [Source:HGNC Symbol;Acc:HGNC:17565]	6.93738	6.92671	76.6855	22.1164	54.5691	-32.4526	royalblue
ENSG00000198752	CDC42BPB	protein_coding	CDC42 binding protein kinase beta [Source:HGNC Symbol;Acc:HGNC:1738]	6.94948	6.91417	35.0616	8.11355	26.948	-18.8345	royalblue
ENSG00000077063	CTTNBP2	protein_coding	cortactin binding protein 2 [Source:HGNC Symbol;Acc:HGNC:15679]	6.92028	6.94051	3.87096	1.81764	2.05332	-0.235683	grey
ENSG00000009954	BAZ1B	protein_coding	bromodomain adjacent to zinc finger domain 1B [Source:HGNC Symbol;Acc:HGNC:961]	6.9436	6.91172	14.4981	1.90653	12.5916	-10.685	darkturquoise
ENSG00000198561	CTNND1	protein_coding	catenin delta 1 [Source:HGNC Symbol;Acc:HGNC:2515]	6.91474	6.93337	8.50279	1.93399	6.5688	-4.63481	grey
ENSG00000116580	GON4L	protein_coding	gon-4 like [Source:HGNC Symbol;Acc:HGNC:25973]	6.95183	6.89615	14.0592	7.2689	6.79034	0.478566	grey
ENSG00000185518	SV2B	protein_coding	synaptic vesicle glycoprotein 2B [Source:HGNC Symbol;Acc:HGNC:16874]	6.90482	6.93822	24.2689	0.602297	23.6666	-23.0643	darkorange
ENSG00000145864	GABRB2	protein_coding	gamma-aminobutyric acid type A receptor beta2 subunit [Source:HGNC Symbol;Acc:HGNC:4082]	6.87164	6.96831	28.323	10.8383	17.4847	-6.64634	brown
ENSG00000128656	CHN1	protein_coding	chimerin 1 [Source:HGNC Symbol;Acc:HGNC:1943]	6.85438	6.97997	33.7366	9.39076	24.3458	-14.9551	darkorange
ENSG00000054118	THRAP3	protein_coding	thyroid hormone receptor associated protein 3 [Source:HGNC Symbol;Acc:HGNC:22964]	6.91522	6.92033	6.67774	5.29837	1.37937	3.91901	grey
ENSG00000149527	PLCH2	protein_coding	phospholipase C eta 2 [Source:HGNC Symbol;Acc:HGNC:29037]	6.90899	6.92543	18.6951	11.5002	7.19489	4.30531	royalblue
ENSG00000182095	TNRC18	protein_coding	trinucleotide repeat containing 18 [Source:HGNC Symbol;Acc:HGNC:11962]	6.9344	6.89771	77.084	49.9199	27.164	22.7559	royalblue
ENSG00000121741	ZMYM2	protein_coding	zinc finger MYM-type containing 2 [Source:HGNC Symbol;Acc:HGNC:12989]	6.91965	6.91032	56.9563	8.66208	48.2943	-39.6322	greenyellow
ENSG00000160014	CALM3	protein_coding	calmodulin 3 [Source:HGNC Symbol;Acc:HGNC:1449]	6.83691	6.98783	63.8418	1.28697	62.5549	-61.2679	brown
ENSG00000119772	DNMT3A	protein_coding	DNA methyltransferase 3 alpha [Source:HGNC Symbol;Acc:HGNC:2978]	6.93354	6.89474	19.7937	11.787	8.00671	3.7803	grey
ENSG00000164398	ACSL6	protein_coding	acyl-CoA synthetase long-chain family member 6 [Source:HGNC Symbol;Acc:HGNC:16496]	6.87275	6.95001	5.15618	2.85653	2.29965	0.556871	grey
ENSG00000173258	ZNF483	protein_coding	zinc finger protein 483 [Source:HGNC Symbol;Acc:HGNC:23384]	6.9032	6.91606	25.5121	3.01187	22.5003	-19.4884	darkorange
ENSG00000260032	NORAD	lincRNA	non-coding RNA activated by DNA damage [Source:HGNC Symbol;Acc:HGNC:44311]	6.78441	7.02481	38.7223	2.09848	36.6238	-34.5253	brown
ENSG00000163596	ICA1L	protein_coding	islet cell autoantigen 1 like [Source:HGNC Symbol;Acc:HGNC:14442]	6.92998	6.88562	8.15511	2.88956	5.26555	-2.37599	grey
ENSG00000154654	NCAM2	protein_coding	neural cell adhesion molecule 2 [Source:HGNC Symbol;Acc:HGNC:7657]	6.87016	6.93714	5.82986	0.0559492	5.77391	-5.71796	grey
ENSG00000154898	CCDC144CP	transcribed_processed_pseudogene	coiled-coil domain containing 144C, pseudogene [Source:HGNC Symbol;Acc:HGNC:29073]	6.9422	6.86442	16.6594	1.57599	15.0834	-13.5074	grey
ENSG00000155886	SLC24A2	protein_coding	solute carrier family 24 member 2 [Source:HGNC Symbol;Acc:HGNC:10976]	6.83484	6.96531	31.5776	5.8961	25.6815	-19.7854	brown
ENSG00000076108	BAZ2A	protein_coding	bromodomain adjacent to zinc finger domain 2A [Source:HGNC Symbol;Acc:HGNC:962]	6.90934	6.89273	77.7149	34.0049	43.71	-9.70507	royalblue
ENSG00000251322	SHANK3	protein_coding	SH3 and multiple ankyrin repeat domains 3 [Source:HGNC Symbol;Acc:HGNC:14294]	6.89201	6.90731	69.1203	0.238613	68.8816	-68.643	royalblue
ENSG00000149231	CCDC82	protein_coding	coiled-coil domain containing 82 [Source:HGNC Symbol;Acc:HGNC:26282]	6.91841	6.87922	3.07162	1.06362	2.008	-0.944371	grey
ENSG00000171735	CAMTA1	protein_coding	calmodulin binding transcription activator 1 [Source:HGNC Symbol;Acc:HGNC:18806]	6.87331	6.91806	19.2501	4.40672	14.8433	-10.4366	black
ENSG00000135250	SRPK2	protein_coding	SRSF protein kinase 2 [Source:HGNC Symbol;Acc:HGNC:11306]	6.8854	6.89973	33.1861	4.92849	28.2576	-23.3291	darkorange
ENSG00000105339	DENND3	protein_coding	DENN domain containing 3 [Source:HGNC Symbol;Acc:HGNC:29134]	6.90224	6.88127	4.65167	2.27373	2.37794	-0.104208	grey
ENSG00000157542	KCNJ6	protein_coding	potassium voltage-gated channel subfamily J member 6 [Source:HGNC Symbol;Acc:HGNC:6267]	6.87796	6.90382	8.96485	0.0323438	8.93251	-8.90016	grey
ENSG00000167654	ATCAY	protein_coding	ATCAY, caytaxin [Source:HGNC Symbol;Acc:HGNC:779]	6.88511	6.89501	48.7304	1.54059	47.1898	-45.6492	black
ENSG00000099308	MAST3	protein_coding	microtubule associated serine/threonine kinase 3 [Source:HGNC Symbol;Acc:HGNC:19036]	6.88695	6.88584	35.0843	1.09561	33.9887	-32.8931	black
ENSG00000162402	USP24	protein_coding	ubiquitin specific peptidase 24 [Source:HGNC Symbol;Acc:HGNC:12623]	6.89676	6.87496	18.7152	11.0711	7.64416	3.4269	greenyellow
ENSG00000111605	CPSF6	protein_coding	cleavage and polyadenylation specific factor 6 [Source:HGNC Symbol;Acc:HGNC:13871]	6.92889	6.84351	5.96312	1.04888	4.91424	-3.86536	grey
ENSG00000133460	SLC2A11	protein_coding	solute carrier family 2 member 11 [Source:HGNC Symbol;Acc:HGNC:14239]	6.84354	6.92399	10.0882	0.12847	9.95976	-9.83129	grey
ENSG00000135426	TESPA1	protein_coding	thymocyte expressed, positive selection associated 1 [Source:HGNC Symbol;Acc:HGNC:29109]	6.86666	6.90118	5.74354	1.58475	4.15879	-2.57404	grey
ENSG00000100888	CHD8	protein_coding	chromodomain helicase DNA binding protein 8 [Source:HGNC Symbol;Acc:HGNC:20153]	6.88676	6.86449	23.0172	3.2792	19.738	-16.4588	grey
ENSG00000139182	CLSTN3	protein_coding	calsyntenin 3 [Source:HGNC Symbol;Acc:HGNC:18371]	6.88824	6.86227	46.6728	5.39593	41.2769	-35.881	black
ENSG00000100393	EP300	protein_coding	E1A binding protein p300 [Source:HGNC Symbol;Acc:HGNC:3373]	6.87548	6.87217	11.5987	0.111515	11.4872	-11.3757	grey
ENSG00000074657	ZNF532	protein_coding	zinc finger protein 532 [Source:HGNC Symbol;Acc:HGNC:30940]	6.90477	6.84417	16.3131	1.02277	15.2903	-14.2675	grey
ENSG00000077235	GTF3C1	protein_coding	general transcription factor IIIC subunit 1 [Source:HGNC Symbol;Acc:HGNC:4664]	6.855	6.88497	19.6996	2.79136	16.9082	-14.1169	royalblue
ENSG00000152969	JAKMIP1	protein_coding	janus kinase and microtubule interacting protein 1 [Source:HGNC Symbol;Acc:HGNC:26460]	6.88695	6.8498	16.8876	6.70759	10.18	-3.47239	grey
ENSG00000165209	STRBP	protein_coding	spermatid perinuclear RNA binding protein [Source:HGNC Symbol;Acc:HGNC:16462]	6.90806	6.82951	75.8463	20.8471	54.9992	-34.1521	greenyellow
ENSG00000152092	ASTN1	protein_coding	astrotactin 1 [Source:HGNC Symbol;Acc:HGNC:773]	6.85576	6.87884	8.36437	4.41823	3.94614	0.472097	grey
ENSG00000106123	EPHB6	protein_coding	EPH receptor B6 [Source:HGNC Symbol;Acc:HGNC:3396]	6.82898	6.90276	50.4741	8.5343	41.9398	-33.4055	black
ENSG00000076356	PLXNA2	protein_coding	plexin A2 [Source:HGNC Symbol;Acc:HGNC:9100]	6.86247	6.8678	14.3129	7.68386	6.62906	1.0548	grey
ENSG00000171132	PRKCE	protein_coding	protein kinase C epsilon [Source:HGNC Symbol;Acc:HGNC:9401]	6.8869	6.84459	21.704	3.35004	18.3539	-15.0039	darkorange
ENSG00000197959	DNM3	protein_coding	dynamin 3 [Source:HGNC Symbol;Acc:HGNC:29125]	6.88176	6.84752	14.2636	8.93177	5.33182	3.59995	grey
ENSG00000092964	DPYSL2	protein_coding	dihydropyrimidinase like 2 [Source:HGNC Symbol;Acc:HGNC:3014]	6.80083	6.92237	52.3226	15.8266	36.496	-20.6694	brown
ENSG00000164924	YWHAZ	protein_coding	tyrosine 3-monooxygenase/tryptophan 5-monooxygenase activation protein zeta [Source:HGNC Symbol;Acc:HGNC:12855]	6.82179	6.8983	28.5463	6.25235	22.294	-16.0416	brown
ENSG00000078618	NRDC	protein_coding	nardilysin convertase [Source:HGNC Symbol;Acc:HGNC:7995]	6.89557	6.82444	21.2704	8.60062	12.6698	-4.06914	greenyellow
ENSG00000174672	BRSK2	protein_coding	BR serine/threonine kinase 2 [Source:HGNC Symbol;Acc:HGNC:11405]	6.90247	6.8175	35.1443	12.6909	22.4534	-9.76256	royalblue
ENSG00000134982	APC	protein_coding	APC, WNT signaling pathway regulator [Source:HGNC Symbol;Acc:HGNC:583]	6.84372	6.87243	13.6613	6.33924	7.32206	-0.982819	grey
ENSG00000091428	RAPGEF4	protein_coding	Rap guanine nucleotide exchange factor 4 [Source:HGNC Symbol;Acc:HGNC:16626]	6.88985	6.82703	14.389	6.2231	8.16594	-1.94285	greenyellow
ENSG00000092051	JPH4	protein_coding	junctophilin 4 [Source:HGNC Symbol;Acc:HGNC:20156]	6.77823	6.93056	20.4095	6.27404	14.1355	-7.86142	royalblue
ENSG00000130558	OLFM1	protein_coding	olfactomedin 1 [Source:HGNC Symbol;Acc:HGNC:17187]	6.83518	6.87473	28.9901	3.452	25.5381	-22.086	black
ENSG00000120899	PTK2B	protein_coding	protein tyrosine kinase 2 beta [Source:HGNC Symbol;Acc:HGNC:9612]	6.81978	6.88914	14.15	2.35187	11.7982	-9.44628	black
ENSG00000185774	KCNIP4	protein_coding	potassium voltage-gated channel interacting protein 4 [Source:HGNC Symbol;Acc:HGNC:30083]	6.88852	6.82163	28.2371	14.3501	13.887	0.463156	royalblue
ENSG00000126001	CEP250	protein_coding	centrosomal protein 250 [Source:HGNC Symbol;Acc:HGNC:1859]	6.84405	6.85624	92.2248	18.5252	73.6997	-55.1745	royalblue
ENSG00000164190	NIPBL	protein_coding	NIPBL, cohesin loading factor [Source:HGNC Symbol;Acc:HGNC:28862]	6.86174	6.83802	68.135	26.5028	41.6322	-15.1294	greenyellow
ENSG00000204186	ZDBF2	protein_coding	zinc finger DBF-type containing 2 [Source:HGNC Symbol;Acc:HGNC:29313]	6.87992	6.82064	21.8363	10.3738	11.4625	-1.08875	grey
ENSG00000159788	RGS12	protein_coding	regulator of G-protein signaling 12 [Source:HGNC Symbol;Acc:HGNC:9994]	6.80381	6.89108	13.4944	6.54105	6.95336	-0.41231	grey
ENSG00000024048	UBR2	protein_coding	ubiquitin protein ligase E3 component n-recognin 2 [Source:HGNC Symbol;Acc:HGNC:21289]	6.86809	6.82548	22.5357	6.99102	15.5447	-8.55363	greenyellow
ENSG00000011243	AKAP8L	protein_coding	A-kinase anchoring protein 8 like [Source:HGNC Symbol;Acc:HGNC:29857]	6.89185	6.80288	31.6509	2.00161	29.6493	-27.6477	royalblue
ENSG00000160584	SIK3	protein_coding	SIK family kinase 3 [Source:HGNC Symbol;Acc:HGNC:29165]	6.87371	6.81477	16.1093	3.12093	12.9884	-9.86746	grey
ENSG00000172824	CES4A	protein_coding	carboxylesterase 4A [Source:HGNC Symbol;Acc:HGNC:26741]	6.84683	6.8383	11.6877	1.26363	10.4241	-9.16046	grey
ENSG00000151746	BICD1	protein_coding	BICD cargo adaptor 1 [Source:HGNC Symbol;Acc:HGNC:1049]	6.86301	6.81992	2.56765	0.754426	1.81322	-1.0588	grey
ENSG00000179889	PDXDC1	protein_coding	pyridoxal dependent decarboxylase domain containing 1 [Source:HGNC Symbol;Acc:HGNC:28995]	6.88325	6.79484	2.90216	0.722756	2.1794	-1.45665	grey
ENSG00000049759	NEDD4L	protein_coding	neural precursor cell expressed, developmentally down-regulated 4-like, E3 ubiquitin protein ligase [Source:HGNC Symbol;Acc:HGNC:7728]	6.86066	6.81423	44.9075	1.3879	43.5196	-42.1317	greenyellow
ENSG00000101489	CELF4	protein_coding	CUGBP, Elav-like family member 4 [Source:HGNC Symbol;Acc:HGNC:14015]	6.85373	6.82002	20.42	1.76285	18.6571	-16.8943	grey
ENSG00000135127	BICDL1	protein_coding	BICD family like cargo adaptor 1 [Source:HGNC Symbol;Acc:HGNC:28095]	6.88123	6.78944	33.7524	12.0174	21.735	-9.71762	royalblue
ENSG00000112137	PHACTR1	protein_coding	phosphatase and actin regulator 1 [Source:HGNC Symbol;Acc:HGNC:20990]	6.88138	6.77638	20.829	1.89334	18.9357	-17.0424	cyan
ENSG00000145241	CENPC	protein_coding	centromere protein C [Source:HGNC Symbol;Acc:HGNC:1854]	6.84835	6.80497	10.2692	3.72585	6.54339	-2.81754	grey
ENSG00000072364	AFF4	protein_coding	AF4/FMR2 family member 4 [Source:HGNC Symbol;Acc:HGNC:17869]	6.84704	6.80422	12.025	6.00811	6.01685	-0.00873491	grey
ENSG00000074755	ZZEF1	protein_coding	zinc finger ZZ-type and EF-hand domain containing 1 [Source:HGNC Symbol;Acc:HGNC:29027]	6.84262	6.80785	16.9389	1.86306	15.0758	-13.2127	grey
ENSG00000144028	SNRNP200	protein_coding	small nuclear ribonucleoprotein U5 subunit 200 [Source:HGNC Symbol;Acc:HGNC:30859]	6.86939	6.78067	34.0872	20.1152	13.972	6.14317	royalblue
ENSG00000063660	GPC1	protein_coding	glypican 1 [Source:HGNC Symbol;Acc:HGNC:4449]	6.81985	6.82358	80.0526	45.3727	34.6798	10.6929	royalblue
ENSG00000106089	STX1A	protein_coding	syntaxin 1A [Source:HGNC Symbol;Acc:HGNC:11433]	6.82891	6.8127	20.1124	5.36711	14.7453	-9.3782	black
ENSG00000092148	HECTD1	protein_coding	HECT domain E3 ubiquitin protein ligase 1 [Source:HGNC Symbol;Acc:HGNC:20157]	6.84645	6.79443	55.265	7.912	47.353	-39.441	greenyellow
ENSG00000104722	NEFM	protein_coding	neurofilament, medium polypeptide [Source:HGNC Symbol;Acc:HGNC:7734]	6.70444	6.92779	7.82084	1.93726	5.88358	-3.94632	grey
ENSG00000077254	USP33	protein_coding	ubiquitin specific peptidase 33 [Source:HGNC Symbol;Acc:HGNC:20059]	6.80979	6.82447	23.7789	11.9433	11.8356	0.107653	greenyellow
ENSG00000171811	CFAP46	protein_coding	cilia and flagella associated protein 46 [Source:HGNC Symbol;Acc:HGNC:25247]	6.84495	6.79109	11.9711	2.8016	9.16952	-6.36791	grey
ENSG00000171867	PRNP	protein_coding	prion protein [Source:HGNC Symbol;Acc:HGNC:9449]	6.67874	6.94774	21.698	1.87383	19.8242	-17.9504	brown
ENSG00000123066	MED13L	protein_coding	mediator complex subunit 13 like [Source:HGNC Symbol;Acc:HGNC:22962]	6.8204	6.81392	7.11149	2.1456	4.96589	-2.82029	grey
ENSG00000103994	ZNF106	protein_coding	zinc finger protein 106 [Source:HGNC Symbol;Acc:HGNC:12886]	6.81626	6.81294	33.2307	1.95638	31.2743	-29.3179	darkorange
ENSG00000118473	SGIP1	protein_coding	SH3 domain GRB2 like endophilin interacting protein 1 [Source:HGNC Symbol;Acc:HGNC:25412]	6.81903	6.81011	26.5175	7.36598	19.1515	-11.7856	greenyellow
ENSG00000138443	ABI2	protein_coding	abl interactor 2 [Source:HGNC Symbol;Acc:HGNC:24011]	6.80615	6.82209	24.5204	4.63206	19.8883	-15.2562	darkorange
ENSG00000104725	#N/A	#N/A	#N/A	6.63664	6.97391	23.8841	7.52208	16.362	-8.83995	brown
ENSG00000108395	TRIM37	protein_coding	tripartite motif containing 37 [Source:HGNC Symbol;Acc:HGNC:7523]	6.79016	6.82635	27.6058	1.751	25.8548	-24.1038	grey
ENSG00000099331	MYO9B	protein_coding	myosin IXB [Source:HGNC Symbol;Acc:HGNC:7609]	6.8994	6.72082	12.0577	0.554235	11.5034	-10.9492	grey
ENSG00000149187	CELF1	protein_coding	CUGBP, Elav-like family member 1 [Source:HGNC Symbol;Acc:HGNC:2549]	6.76691	6.84547	2.66835	0.927822	1.74053	-0.812704	grey
ENSG00000187240	DYNC2H1	protein_coding	dynein cytoplasmic 2 heavy chain 1 [Source:HGNC Symbol;Acc:HGNC:2962]	6.76678	6.84238	15.1655	2.22601	12.9395	-10.7135	greenyellow
ENSG00000138759	FRAS1	protein_coding	Fraser extracellular matrix complex subunit 1 [Source:HGNC Symbol;Acc:HGNC:19185]	6.80706	6.80386	3.69935	2.06049	1.63886	0.421627	grey
ENSG00000032219	ARID4A	protein_coding	AT-rich interaction domain 4A [Source:HGNC Symbol;Acc:HGNC:9885]	6.83326	6.77448	15.1753	3.00255	12.1727	-9.17017	grey
ENSG00000100697	DICER1	protein_coding	dicer 1, ribonuclease III [Source:HGNC Symbol;Acc:HGNC:17098]	6.82701	6.78022	68.1643	9.50293	58.6613	-49.1584	greenyellow
ENSG00000040933	INPP4A	protein_coding	inositol polyphosphate-4-phosphatase type I A [Source:HGNC Symbol;Acc:HGNC:6074]	6.79677	6.80551	12.8898	3.78202	9.10778	-5.32576	greenyellow
ENSG00000128872	TMOD2	protein_coding	tropomodulin 2 [Source:HGNC Symbol;Acc:HGNC:11872]	6.7477	6.8479	49.3112	6.40041	42.9108	-36.5104	brown
ENSG00000143153	ATP1B1	protein_coding	ATPase Na+/K+ transporting subunit beta 1 [Source:HGNC Symbol;Acc:HGNC:804]	6.7041	6.88839	13.794	5.93904	7.85495	-1.91591	brown
ENSG00000166012	TAF1D	protein_coding	TATA-box binding protein associated factor, RNA polymerase I subunit D [Source:HGNC Symbol;Acc:HGNC:28759]	6.86192	6.73795	40.0969	6.27186	33.8251	-27.5532	greenyellow
ENSG00000047365	ARAP2	protein_coding	ArfGAP with RhoGAP domain, ankyrin repeat and PH domain 2 [Source:HGNC Symbol;Acc:HGNC:16924]	6.8189	6.7774	21.7358	5.71107	16.0247	-10.3136	grey
ENSG00000197283	SYNGAP1	protein_coding	synaptic Ras GTPase activating protein 1 [Source:HGNC Symbol;Acc:HGNC:11497]	6.7776	6.81406	60.017	37.8807	22.1364	15.7443	royalblue
ENSG00000112701	SENP6	protein_coding	SUMO1/sentrin specific peptidase 6 [Source:HGNC Symbol;Acc:HGNC:20944]	6.81312	6.77653	59.2381	25.9383	33.2998	-7.36157	greenyellow
ENSG00000108349	CASC3	protein_coding	cancer susceptibility candidate 3 [Source:HGNC Symbol;Acc:HGNC:17040]	6.83422	6.7529	21.3939	3.15625	18.2377	-15.0814	royalblue
ENSG00000058404	CAMK2B	protein_coding	calcium/calmodulin dependent protein kinase II beta [Source:HGNC Symbol;Acc:HGNC:1461]	6.78877	6.79238	52.3433	29.0309	23.3124	5.7185	royalblue
ENSG00000100731	PCNX1	protein_coding	pecanex homolog 1 (Drosophila) [Source:HGNC Symbol;Acc:HGNC:19740]	6.81756	6.76289	36.114	4.34543	31.7685	-27.4231	greenyellow
ENSG00000166762	CATSPER2	protein_coding	cation channel sperm associated 2 [Source:HGNC Symbol;Acc:HGNC:18810]	6.74416	6.82987	3.06147	0.534819	2.52665	-1.99184	grey
ENSG00000168066	SF1	protein_coding	splicing factor 1 [Source:HGNC Symbol;Acc:HGNC:12950]	6.80609	6.76733	22.6224	5.42663	17.1957	-11.7691	grey
ENSG00000127483	HP1BP3	protein_coding	heterochromatin protein 1 binding protein 3 [Source:HGNC Symbol;Acc:HGNC:24973]	6.75359	6.81265	4.8512	4.47316	0.378043	4.09512	grey
ENSG00000158258	CLSTN2	protein_coding	calsyntenin 2 [Source:HGNC Symbol;Acc:HGNC:17448]	6.72659	6.83093	23.3925	9.02427	14.3683	-5.344	brown
ENSG00000163872	YEATS2	protein_coding	YEATS domain containing 2 [Source:HGNC Symbol;Acc:HGNC:25489]	6.81475	6.746	55.9163	30.6019	25.3144	5.28749	greenyellow
ENSG00000132142	#N/A	#N/A	#N/A	6.77002	6.7853	18.7159	1.33128	17.3846	-16.0533	greenyellow
ENSG00000182389	CACNB4	protein_coding	calcium voltage-gated channel auxiliary subunit beta 4 [Source:HGNC Symbol;Acc:HGNC:1404]	6.76089	6.78714	10.2529	5.85354	4.39934	1.4542	grey
ENSG00000053524	MCF2L2	protein_coding	MCF.2 cell line derived transforming sequence-like 2 [Source:HGNC Symbol;Acc:HGNC:30319]	6.80744	6.73723	9.20247	4.98156	4.22091	0.760654	grey
ENSG00000167258	CDK12	protein_coding	cyclin dependent kinase 12 [Source:HGNC Symbol;Acc:HGNC:24224]	6.81898	6.7261	8.34135	1.01811	7.32324	-6.30512	grey
ENSG00000007168	PAFAH1B1	protein_coding	platelet activating factor acetylhydrolase 1b regulatory subunit 1 [Source:HGNC Symbol;Acc:HGNC:8574]	6.76519	6.77684	23.7628	0.689681	23.0731	-22.3834	greenyellow
ENSG00000165813	CCDC186	protein_coding	coiled-coil domain containing 186 [Source:HGNC Symbol;Acc:HGNC:24349]	6.81676	6.72713	14.0381	1.24303	12.795	-11.552	greenyellow
ENSG00000125633	CCDC93	protein_coding	coiled-coil domain containing 93 [Source:HGNC Symbol;Acc:HGNC:25611]	6.76961	6.76964	4.88547	3.66035	1.22512	2.43524	grey
ENSG00000204469	PRRC2A	protein_coding	proline rich coiled-coil 2A [Source:HGNC Symbol;Acc:HGNC:13918]	6.76734	6.7644	91.339	63.5861	27.753	35.8331	royalblue
ENSG00000132670	PTPRA	protein_coding	protein tyrosine phosphatase, receptor type A [Source:HGNC Symbol;Acc:HGNC:9664]	6.77445	6.75624	18.6049	1.4122	17.1927	-15.7805	grey
ENSG00000010404	IDS	protein_coding	iduronate 2-sulfatase [Source:HGNC Symbol;Acc:HGNC:5389]	6.73103	6.79656	30.5657	8.26884	22.2969	-14.028	brown
ENSG00000012817	KDM5D	protein_coding	lysine demethylase 5D [Source:HGNC Symbol;Acc:HGNC:11115]	6.76554	6.75962	13.0296	0.386678	12.6429	-12.2563	grey
ENSG00000163032	VSNL1	protein_coding	visinin like 1 [Source:HGNC Symbol;Acc:HGNC:12722]	6.66175	6.85124	58.6076	39.6735	18.9341	20.7395	brown
ENSG00000109111	SUPT6H	protein_coding	SPT6 homolog, histone chaperone [Source:HGNC Symbol;Acc:HGNC:11470]	6.76683	6.74894	42.1513	5.49529	36.656	-31.1607	royalblue
ENSG00000182903	ZNF721	protein_coding	zinc finger protein 721 [Source:HGNC Symbol;Acc:HGNC:29425]	6.80656	6.70723	27.7711	10.0318	17.7393	-7.70748	greenyellow
ENSG00000101596	SMCHD1	protein_coding	structural maintenance of chromosomes flexible hinge domain containing 1 [Source:HGNC Symbol;Acc:HGNC:29090]	6.81519	6.69409	57.7706	3.55409	54.2165	-50.6624	greenyellow
ENSG00000153956	CACNA2D1	protein_coding	calcium voltage-gated channel auxiliary subunit alpha2delta 1 [Source:HGNC Symbol;Acc:HGNC:1399]	6.71612	6.78711	6.51514	1.04766	5.46748	-4.41982	greenyellow
ENSG00000117616	RSRP1	protein_coding	arginine and serine rich protein 1 [Source:HGNC Symbol;Acc:HGNC:25234]	6.8053	6.70239	24.8647	9.5594	15.3053	-5.74588	grey
ENSG00000100321	SYNGR1	protein_coding	synaptogyrin 1 [Source:HGNC Symbol;Acc:HGNC:11498]	6.73355	6.76742	21.5561	0.0707535	21.4853	-21.4146	black
ENSG00000198961	PJA2	protein_coding	praja ring finger ubiquitin ligase 2 [Source:HGNC Symbol;Acc:HGNC:17481]	6.73881	6.76115	33.25	11.7796	21.4704	-9.69079	brown
ENSG00000132549	VPS13B	protein_coding	vacuolar protein sorting 13 homolog B [Source:HGNC Symbol;Acc:HGNC:2183]	6.76091	6.73366	46.0019	13.9476	32.0544	-18.1068	greenyellow
ENSG00000152767	FARP1	protein_coding	FERM, ARH/RhoGEF and pleckstrin domain protein 1 [Source:HGNC Symbol;Acc:HGNC:3591]	6.72766	6.76442	4.83118	1.30049	3.53069	-2.23019	grey
ENSG00000196730	DAPK1	protein_coding	death associated protein kinase 1 [Source:HGNC Symbol;Acc:HGNC:2674]	6.76423	6.72801	3.22021	1.52903	1.69119	-0.162164	grey
ENSG00000104888	SLC17A7	protein_coding	solute carrier family 17 member 7 [Source:HGNC Symbol;Acc:HGNC:16704]	6.71254	6.77574	21.9354	0.804329	21.131	-20.3267	brown
ENSG00000121753	ADGRB2	protein_coding	adhesion G protein-coupled receptor B2 [Source:HGNC Symbol;Acc:HGNC:944]	6.76345	6.7264	25.5303	9.97958	15.5508	-5.57118	grey
ENSG00000109654	TRIM2	protein_coding	tripartite motif containing 2 [Source:HGNC Symbol;Acc:HGNC:15974]	6.75704	6.73076	16.8921	6.7487	10.1434	-3.39466	grey
ENSG00000187164	SHTN1	protein_coding	shootin 1 [Source:HGNC Symbol;Acc:HGNC:29319]	6.73163	6.75449	4.91422	1.41784	3.49638	-2.07854	grey
ENSG00000160633	SAFB	protein_coding	scaffold attachment factor B [Source:HGNC Symbol;Acc:HGNC:10520]	6.78599	6.70106	35.1824	0.685782	34.4966	-33.8108	darkturquoise
ENSG00000155313	USP25	protein_coding	ubiquitin specific peptidase 25 [Source:HGNC Symbol;Acc:HGNC:12624]	6.76581	6.71968	67.3416	0.532591	66.809	-66.2764	greenyellow
ENSG00000100815	TRIP11	protein_coding	thyroid hormone receptor interactor 11 [Source:HGNC Symbol;Acc:HGNC:12305]	6.74849	6.72773	15.7903	2.07411	13.7162	-11.6421	grey
ENSG00000184368	MAP7D2	protein_coding	MAP7 domain containing 2 [Source:HGNC Symbol;Acc:HGNC:25899]	6.72978	6.74248	36.9412	13.3946	23.5465	-10.1519	royalblue
ENSG00000142185	TRPM2	protein_coding	transient receptor potential cation channel subfamily M member 2 [Source:HGNC Symbol;Acc:HGNC:12339]	6.74622	6.72658	32.2147	0.0109202	32.2038	-32.1929	royalblue
ENSG00000170242	USP47	protein_coding	ubiquitin specific peptidase 47 [Source:HGNC Symbol;Acc:HGNC:20076]	6.74875	6.7221	36.3	6.94706	29.3529	-22.4058	greenyellow
ENSG00000067798	NAV3	protein_coding	neuron navigator 3 [Source:HGNC Symbol;Acc:HGNC:15998]	6.72023	6.74713	17.8874	3.19861	14.6888	-11.4902	grey
ENSG00000133706	LARS	protein_coding	leucyl-tRNA synthetase [Source:HGNC Symbol;Acc:HGNC:6512]	6.72325	6.7439	26.9338	9.99828	16.9356	-6.9373	greenyellow
ENSG00000164828	SUN1	protein_coding	Sad1 and UNC84 domain containing 1 [Source:HGNC Symbol;Acc:HGNC:18587]	6.76948	6.69849	37.706	11.0034	26.7026	-15.6993	greenyellow
ENSG00000155506	LARP1	protein_coding	La ribonucleoprotein domain family member 1 [Source:HGNC Symbol;Acc:HGNC:29531]	6.72554	6.73974	50.3633	13.1068	37.2565	-24.1496	black
ENSG00000137942	FNBP1L	protein_coding	formin binding protein 1 like [Source:HGNC Symbol;Acc:HGNC:20851]	6.78989	6.67742	19.9994	1.45036	18.549	-17.0987	darkgreen
ENSG00000061938	TNK2	protein_coding	tyrosine kinase non receptor 2 [Source:HGNC Symbol;Acc:HGNC:19297]	6.70757	6.75038	104.321	79.7985	24.5226	55.2759	royalblue
ENSG00000221978	CCNL2	protein_coding	cyclin L2 [Source:HGNC Symbol;Acc:HGNC:20570]	6.73377	6.71659	18.2683	13.0298	5.23851	7.79128	grey
ENSG00000135709	KIAA0513	protein_coding	KIAA0513 [Source:HGNC Symbol;Acc:HGNC:29058]	6.68879	6.75406	25.46	1.46758	23.9924	-22.5248	black
ENSG00000165733	BMS1	protein_coding	BMS1, ribosome biogenesis factor [Source:HGNC Symbol;Acc:HGNC:23505]	6.76655	6.67717	13.3246	2.97317	10.3514	-7.37824	grey
ENSG00000166598	HSP90B1	protein_coding	heat shock protein 90 beta family member 1 [Source:HGNC Symbol;Acc:HGNC:12028]	6.68926	6.74836	15.9985	3.64067	12.3578	-8.71714	grey
ENSG00000102038	SMARCA1	protein_coding	SWI/SNF related, matrix associated, actin dependent regulator of chromatin, subfamily a, member 1 [Source:HGNC Symbol;Acc:HGNC:11097]	6.74915	6.68872	21.3731	5.09825	16.2749	-11.1766	greenyellow
ENSG00000125676	THOC2	protein_coding	THO complex 2 [Source:HGNC Symbol;Acc:HGNC:19073]	6.76088	6.67339	47.1325	14.8515	32.281	-17.4296	greenyellow
ENSG00000072778	ACADVL	protein_coding	acyl-CoA dehydrogenase, very long chain [Source:HGNC Symbol;Acc:HGNC:92]	6.68412	6.74585	67.9641	18.8203	49.1439	-30.3236	royalblue
ENSG00000166004	CEP295	protein_coding	centrosomal protein 295 [Source:HGNC Symbol;Acc:HGNC:29366]	6.74666	6.68602	30.4042	0.443658	29.9605	-29.5169	midnightblue
ENSG00000164880	INTS1	protein_coding	integrator complex subunit 1 [Source:HGNC Symbol;Acc:HGNC:24555]	6.68259	6.74207	51.5804	30.5186	21.0618	9.4568	royalblue
ENSG00000196218	RYR1	protein_coding	ryanodine receptor 1 [Source:HGNC Symbol;Acc:HGNC:10483]	6.72112	6.70551	19.2054	0.543328	18.6621	-18.1188	grey
ENSG00000114127	XRN1	protein_coding	5'-3' exoribonuclease 1 [Source:HGNC Symbol;Acc:HGNC:30654]	6.75129	6.67655	32.9777	15.8165	17.1612	-1.34471	greenyellow
ENSG00000173889	PHC3	protein_coding	polyhomeotic homolog 3 [Source:HGNC Symbol;Acc:HGNC:15682]	6.72237	6.69948	5.68951	2.80497	2.88453	-0.0795587	grey
ENSG00000011454	RABGAP1	protein_coding	RAB GTPase activating protein 1 [Source:HGNC Symbol;Acc:HGNC:17155]	6.73911	6.68138	29.907	6.046	23.861	-17.815	greenyellow
ENSG00000141367	CLTC	protein_coding	clathrin heavy chain [Source:HGNC Symbol;Acc:HGNC:2092]	6.67943	6.72994	28.219	0.591386	27.6276	-27.0363	darkorange
ENSG00000165671	NSD1	protein_coding	nuclear receptor binding SET domain protein 1 [Source:HGNC Symbol;Acc:HGNC:14234]	6.6655	6.74189	5.28945	3.51462	1.77483	1.73979	grey
ENSG00000177511	ST8SIA3	protein_coding	ST8 alpha-N-acetyl-neuraminide alpha-2,8-sialyltransferase 3 [Source:HGNC Symbol;Acc:HGNC:14269]	6.66539	6.74179	11.1453	0.563386	10.5819	-10.0185	grey
ENSG00000088899	LZTS3	protein_coding	leucine zipper tumor suppressor family member 3 [Source:HGNC Symbol;Acc:HGNC:30139]	6.65128	6.75442	65.7147	9.45668	56.258	-46.8013	royalblue
ENSG00000054356	PTPRN	protein_coding	protein tyrosine phosphatase, receptor type N [Source:HGNC Symbol;Acc:HGNC:9676]	6.6931	6.71314	28.3447	9.69042	18.6543	-8.96388	royalblue
ENSG00000107290	SETX	protein_coding	senataxin [Source:HGNC Symbol;Acc:HGNC:445]	6.71344	6.69219	37.0268	7.04674	29.9801	-22.9333	greenyellow
ENSG00000137501	SYTL2	protein_coding	synaptotagmin like 2 [Source:HGNC Symbol;Acc:HGNC:15585]	6.71602	6.68017	14.8096	2.34414	12.4655	-10.1214	grey
ENSG00000102595	UGGT2	protein_coding	UDP-glucose glycoprotein glucosyltransferase 2 [Source:HGNC Symbol;Acc:HGNC:15664]	6.74882	6.64811	72.0989	10.1158	61.9832	-51.8674	greenyellow
ENSG00000178965	ERICH3	protein_coding	glutamate rich 3 [Source:HGNC Symbol;Acc:HGNC:25346]	6.66205	6.7272	8.70764	3.96209	4.74555	-0.783464	grey
ENSG00000092201	SUPT16H	protein_coding	SPT16 homolog, facilitates chromatin remodeling subunit [Source:HGNC Symbol;Acc:HGNC:11465]	6.72037	6.66745	23.4482	0.796034	22.6522	-21.8561	darkturquoise
ENSG00000170074	FAM153A	protein_coding	family with sequence similarity 153 member A [Source:HGNC Symbol;Acc:HGNC:29940]	6.7962	6.59181	2.13471	1.09439	1.04032	0.0540716	grey
ENSG00000230590	FTX	lincRNA	FTX transcript, XIST regulator (non-protein coding) [Source:HGNC Symbol;Acc:HGNC:37190]	6.6687	6.71039	12.7863	0.305554	12.4807	-12.1752	darkgreen
ENSG00000198265	HELZ	protein_coding	helicase with zinc finger [Source:HGNC Symbol;Acc:HGNC:16878]	6.71751	6.65963	49.9952	2.4574	47.5378	-45.0804	greenyellow
ENSG00000139625	MAP3K12	protein_coding	mitogen-activated protein kinase kinase kinase 12 [Source:HGNC Symbol;Acc:HGNC:6851]	6.68354	6.68751	58.6542	25.7199	32.9343	-7.21448	royalblue
ENSG00000184702	SEPT5	protein_coding	septin 5 [Source:HGNC Symbol;Acc:HGNC:9164]	6.66202	6.70545	97.611	4.42455	93.1865	-88.7619	royalblue
ENSG00000141258	SGSM2	protein_coding	small G protein signaling modulator 2 [Source:HGNC Symbol;Acc:HGNC:29026]	6.67368	6.69083	70.6119	22.4359	48.1761	-25.7402	royalblue
ENSG00000171587	DSCAM	protein_coding	DS cell adhesion molecule [Source:HGNC Symbol;Acc:HGNC:3039]	6.70035	6.66214	5.77924	0.00695396	5.77229	-5.76533	grey
ENSG00000173611	SCAI	protein_coding	suppressor of cancer cell invasion [Source:HGNC Symbol;Acc:HGNC:26709]	6.65868	6.70128	6.92314	2.10748	4.81566	-2.70818	grey
ENSG00000117632	STMN1	protein_coding	stathmin 1 [Source:HGNC Symbol;Acc:HGNC:6510]	6.65577	6.70302	34.7568	12.1775	22.5793	-10.4017	black
ENSG00000165868	HSPA12A	protein_coding	heat shock protein family A (Hsp70) member 12A [Source:HGNC Symbol;Acc:HGNC:19022]	6.70964	6.65065	27.2326	2.79787	24.4347	-21.6369	darkorange
ENSG00000133812	SBF2	protein_coding	SET binding factor 2 [Source:HGNC Symbol;Acc:HGNC:2135]	6.73317	6.62725	40.1095	6.72561	33.3839	-26.6583	greenyellow
ENSG00000128159	TUBGCP6	protein_coding	tubulin gamma complex associated protein 6 [Source:HGNC Symbol;Acc:HGNC:18127]	6.6654	6.68859	56.0925	0.952503	55.14	-54.1875	royalblue
ENSG00000099204	ABLIM1	protein_coding	actin binding LIM protein 1 [Source:HGNC Symbol;Acc:HGNC:78]	6.6645	6.68923	4.17834	1.35708	2.82126	-1.46418	grey
ENSG00000051825	MPHOSPH9	protein_coding	M-phase phosphoprotein 9 [Source:HGNC Symbol;Acc:HGNC:7215]	6.67522	6.66426	21.2038	2.22214	18.9817	-16.7596	greenyellow
ENSG00000173517	PEAK1	protein_coding	pseudopodium enriched atypical kinase 1 [Source:HGNC Symbol;Acc:HGNC:29431]	6.68841	6.65091	28.1558	2.40433	25.7515	-23.3472	grey
ENSG00000175455	CCDC14	protein_coding	coiled-coil domain containing 14 [Source:HGNC Symbol;Acc:HGNC:25766]	6.71454	6.62619	51.111	16.0192	35.0918	-19.0726	royalblue
ENSG00000166206	GABRB3	protein_coding	gamma-aminobutyric acid type A receptor beta3 subunit [Source:HGNC Symbol;Acc:HGNC:4083]	6.63552	6.69658	14.6117	2.68326	11.9284	-9.24518	grey
ENSG00000087460	GNAS	protein_coding	GNAS complex locus [Source:HGNC Symbol;Acc:HGNC:4392]	6.62333	6.69954	34.9199	1.32556	33.5943	-32.2687	black
ENSG00000151240	DIP2C	protein_coding	disco interacting protein 2 homolog C [Source:HGNC Symbol;Acc:HGNC:29150]	6.68275	6.64253	9.66828	3.14823	6.52005	-3.37183	grey
ENSG00000148337	CIZ1	protein_coding	CDKN1A interacting zinc finger protein 1 [Source:HGNC Symbol;Acc:HGNC:16744]	6.63468	6.68791	104.962	62.0259	42.936	19.0899	royalblue
ENSG00000018236	CNTN1	protein_coding	contactin 1 [Source:HGNC Symbol;Acc:HGNC:2171]	6.63626	6.68628	23.663	1.66224	22.0007	-20.3385	darkorange
ENSG00000088367	EPB41L1	protein_coding	erythrocyte membrane protein band 4.1 like 1 [Source:HGNC Symbol;Acc:HGNC:3378]	6.63431	6.68742	50.4981	3.45805	47.04	-43.582	black
ENSG00000164715	LMTK2	protein_coding	lemur tyrosine kinase 2 [Source:HGNC Symbol;Acc:HGNC:17880]	6.59236	6.72682	14.5417	2.74599	11.7957	-9.04971	brown
ENSG00000116871	MAP7D1	protein_coding	MAP7 domain containing 1 [Source:HGNC Symbol;Acc:HGNC:25514]	6.65109	6.66982	84.5901	54.3633	30.2268	24.1364	royalblue
ENSG00000134369	NAV1	protein_coding	neuron navigator 1 [Source:HGNC Symbol;Acc:HGNC:15989]	6.65962	6.66029	5.63475	4.76535	0.869399	3.89595	grey
ENSG00000141002	TCF25	protein_coding	transcription factor 25 [Source:HGNC Symbol;Acc:HGNC:29181]	6.68226	6.63539	58.0072	15.2781	42.729	-27.4509	royalblue
ENSG00000001497	LAS1L	protein_coding	LAS1 like, ribosome biogenesis factor [Source:HGNC Symbol;Acc:HGNC:25726]	6.65301	6.65762	69.3351	42.5447	26.7904	15.7543	royalblue
ENSG00000138814	PPP3CA	protein_coding	protein phosphatase 3 catalytic subunit alpha [Source:HGNC Symbol;Acc:HGNC:9314]	6.58477	6.71807	55.276	24.8072	30.4689	-5.66168	brown
ENSG00000185008	ROBO2	protein_coding	roundabout guidance receptor 2 [Source:HGNC Symbol;Acc:HGNC:10250]	6.68839	6.61988	16.1414	4.87267	11.2688	-6.39609	greenyellow
ENSG00000078053	AMPH	protein_coding	amphiphysin [Source:HGNC Symbol;Acc:HGNC:471]	6.60779	6.69262	10.134	4.99431	5.13969	-0.145383	grey
ENSG00000140181	#N/A	#N/A	#N/A	6.54455	6.74588	3.57642	0.822307	2.75411	-1.9318	grey
ENSG00000148660	CAMK2G	protein_coding	calcium/calmodulin dependent protein kinase II gamma [Source:HGNC Symbol;Acc:HGNC:1463]	6.6312	6.66185	11.5884	3.0329	8.5555	-5.52259	grey
ENSG00000070061	IKBKAP	protein_coding	inhibitor of kappa light polypeptide gene enhancer in B-cells, kinase complex-associated protein [Source:HGNC Symbol;Acc:HGNC:5959]	6.66663	6.62426	29.6229	0.614972	29.0079	-28.3929	darkgreen
ENSG00000088854	C20orf194	protein_coding	chromosome 20 open reading frame 194 [Source:HGNC Symbol;Acc:HGNC:17721]	6.63328	6.65461	9.4091	0.528278	8.88082	-8.35254	grey
ENSG00000171368	TPPP	protein_coding	tubulin polymerization promoting protein [Source:HGNC Symbol;Acc:HGNC:24164]	6.64516	6.6419	19.2251	3.86124	15.3639	-11.5026	black
ENSG00000183775	KCTD16	protein_coding	potassium channel tetramerization domain containing 16 [Source:HGNC Symbol;Acc:HGNC:29244]	6.58143	6.70153	15.3601	6.99368	8.36639	-1.37271	grey
ENSG00000153207	AHCTF1	protein_coding	AT-hook containing transcription factor 1 [Source:HGNC Symbol;Acc:HGNC:24618]	6.66648	6.62055	55.2465	28.8333	26.4133	2.42003	greenyellow
ENSG00000106261	ZKSCAN1	protein_coding	zinc finger with KRAB and SCAN domains 1 [Source:HGNC Symbol;Acc:HGNC:13101]	6.67161	6.61229	8.87306	3.28857	5.58449	-2.29592	grey
ENSG00000166147	FBN1	protein_coding	fibrillin 1 [Source:HGNC Symbol;Acc:HGNC:3603]	6.71066	6.5751	28.045	2.54008	25.5049	-22.9649	greenyellow
ENSG00000119042	SATB2	protein_coding	SATB homeobox 2 [Source:HGNC Symbol;Acc:HGNC:21637]	6.66868	6.60652	25.6699	11.1327	14.5372	-3.40443	grey
ENSG00000132718	SYT11	protein_coding	synaptotagmin 11 [Source:HGNC Symbol;Acc:HGNC:19239]	6.56046	6.70846	31.2138	21.3776	9.83619	11.5414	brown
ENSG00000124181	PLCG1	protein_coding	phospholipase C gamma 1 [Source:HGNC Symbol;Acc:HGNC:9065]	6.67564	6.59587	30.1334	0.4266	29.7068	-29.2802	darkturquoise
ENSG00000135597	REPS1	protein_coding	RALBP1 associated Eps domain containing 1 [Source:HGNC Symbol;Acc:HGNC:15578]	6.68498	6.58615	33.7536	11.082	22.6716	-11.5895	greenyellow
ENSG00000231721	LINC-PINT	antisense	long intergenic non-protein coding RNA, p53 induced transcript [Source:HGNC Symbol;Acc:HGNC:26885]	6.61427	6.6512	10.0508	2.88988	7.16088	-4.271	grey
ENSG00000077380	DYNC1I2	protein_coding	dynein cytoplasmic 1 intermediate chain 2 [Source:HGNC Symbol;Acc:HGNC:2964]	6.6192	6.64554	30.936	2.54533	28.3906	-25.8453	darkgreen
ENSG00000006715	VPS41	protein_coding	VPS41, HOPS complex subunit [Source:HGNC Symbol;Acc:HGNC:12713]	6.60257	6.65821	10.7836	4.36372	6.4199	-2.05618	grey
ENSG00000144893	MED12L	protein_coding	mediator complex subunit 12 like [Source:HGNC Symbol;Acc:HGNC:16050]	6.62078	6.63723	7.97384	3.18371	4.79013	-1.60642	grey
ENSG00000110076	NRXN2	protein_coding	neurexin 2 [Source:HGNC Symbol;Acc:HGNC:8009]	6.61258	6.6429	11.2588	2.10065	9.1582	-7.05755	grey
ENSG00000184305	CCSER1	protein_coding	coiled-coil serine rich protein 1 [Source:HGNC Symbol;Acc:HGNC:29349]	6.67322	6.58247	43.1202	17.4574	25.6628	-8.20531	greenyellow
ENSG00000144218	AFF3	protein_coding	AF4/FMR2 family member 3 [Source:HGNC Symbol;Acc:HGNC:6473]	6.64111	6.61064	1.94037	1.37948	0.560889	0.818589	grey
ENSG00000164070	HSPA4L	protein_coding	heat shock protein family A (Hsp70) member 4 like [Source:HGNC Symbol;Acc:HGNC:17041]	6.59357	6.64986	10.9315	4.79013	6.14137	-1.35124	grey
ENSG00000121892	PDS5A	protein_coding	PDS5 cohesin associated factor A [Source:HGNC Symbol;Acc:HGNC:29088]	6.64661	6.59464	41.4851	16.7919	24.6932	-7.90137	greenyellow
ENSG00000077232	DNAJC10	protein_coding	DnaJ heat shock protein family (Hsp40) member C10 [Source:HGNC Symbol;Acc:HGNC:24637]	6.66205	6.57936	42.7362	1.76292	40.9733	-39.2104	midnightblue
ENSG00000117155	SSX2IP	protein_coding	SSX family member 2 interacting protein [Source:HGNC Symbol;Acc:HGNC:16509]	6.58142	6.65245	20.9208	5.16371	15.7571	-10.5934	darkorange
ENSG00000065150	IPO5	protein_coding	importin 5 [Source:HGNC Symbol;Acc:HGNC:6402]	6.62721	6.60649	7.72526	1.63501	6.09025	-4.45525	grey
ENSG00000144224	UBXN4	protein_coding	UBX domain protein 4 [Source:HGNC Symbol;Acc:HGNC:14860]	6.60506	6.6269	12.4535	4.64747	7.80604	-3.15857	greenyellow
ENSG00000010244	ZNF207	protein_coding	zinc finger protein 207 [Source:HGNC Symbol;Acc:HGNC:12998]	6.64528	6.58795	27.1783	0.279513	26.8988	-26.6193	white
ENSG00000101191	DIDO1	protein_coding	death inducer-obliterator 1 [Source:HGNC Symbol;Acc:HGNC:2680]	6.62788	6.59905	8.97886	0.682223	8.29664	-7.61441	grey
ENSG00000090565	RAB11FIP3	protein_coding	RAB11 family interacting protein 3 [Source:HGNC Symbol;Acc:HGNC:17224]	6.63313	6.59115	42.582	11.6919	30.89	-19.1981	royalblue
ENSG00000145495	MARCH6	protein_coding	membrane associated ring-CH-type finger 6 [Source:HGNC Symbol;Acc:HGNC:30550]	6.58949	6.62613	13.1014	5.9805	7.12087	-1.14037	grey
ENSG00000103197	TSC2	protein_coding	tuberous sclerosis 2 [Source:HGNC Symbol;Acc:HGNC:12363]	6.6221	6.59384	78.3062	30.5653	47.7409	-17.1756	royalblue
ENSG00000079156	OSBPL6	protein_coding	oxysterol binding protein like 6 [Source:HGNC Symbol;Acc:HGNC:16388]	6.64792	6.56934	60.1795	33.6691	26.5104	7.15873	greenyellow
ENSG00000237517	DGCR5	transcribed_unprocessed_pseudogene	DiGeorge syndrome critical region gene 5 (non-protein coding) [Source:HGNC Symbol;Acc:HGNC:16757]	6.59366	6.62013	3.76539	0.166995	3.59839	-3.4314	grey
ENSG00000058453	CROCC	protein_coding	ciliary rootlet coiled-coil, rootletin [Source:HGNC Symbol;Acc:HGNC:21299]	6.56691	6.64528	16.9824	10.845	6.13741	4.70755	royalblue
ENSG00000143164	DCAF6	protein_coding	DDB1 and CUL4 associated factor 6 [Source:HGNC Symbol;Acc:HGNC:30002]	6.63142	6.58365	31.9322	14.2393	17.6928	-3.45352	greenyellow
ENSG00000137815	RTF1	protein_coding	RTF1 homolog, Paf1/RNA polymerase II complex component [Source:HGNC Symbol;Acc:HGNC:28996]	6.63208	6.58031	12.5776	1.49635	11.0813	-9.58493	grey
ENSG00000158321	AUTS2	protein_coding	autism susceptibility candidate 2 [Source:HGNC Symbol;Acc:HGNC:14262]	6.63398	6.57812	4.44578	2.03571	2.41008	-0.374369	grey
ENSG00000089053	ANAPC5	protein_coding	anaphase promoting complex subunit 5 [Source:HGNC Symbol;Acc:HGNC:15713]	6.59926	6.60904	10.0613	1.67761	8.38366	-6.70605	grey
ENSG00000197323	TRIM33	protein_coding	tripartite motif containing 33 [Source:HGNC Symbol;Acc:HGNC:16290]	6.62181	6.58725	24.8625	13.3074	11.5551	1.75236	greenyellow
ENSG00000171189	GRIK1	protein_coding	glutamate ionotropic receptor kainate type subunit 1 [Source:HGNC Symbol;Acc:HGNC:4579]	6.6308	6.57619	12.7071	0.0394802	12.6676	-12.6281	grey
ENSG00000111676	ATN1	protein_coding	atrophin 1 [Source:HGNC Symbol;Acc:HGNC:3033]	6.59378	6.61041	89.4581	38.6038	50.8542	-12.2504	royalblue
ENSG00000066777	ARFGEF1	protein_coding	ADP ribosylation factor guanine nucleotide exchange factor 1 [Source:HGNC Symbol;Acc:HGNC:15772]	6.6268	6.57832	54.3852	18.6819	35.7033	-17.0214	greenyellow
ENSG00000177565	TBL1XR1	protein_coding	transducin beta like 1 X-linked receptor 1 [Source:HGNC Symbol;Acc:HGNC:29529]	6.57998	6.61987	12.8252	6.94128	5.88394	1.05734	grey
ENSG00000008441	NFIX	protein_coding	nuclear factor I X [Source:HGNC Symbol;Acc:HGNC:7788]	6.62153	6.57803	34.3366	2.57582	31.7607	-29.1849	royalblue
ENSG00000088179	PTPN4	protein_coding	protein tyrosine phosphatase, non-receptor type 4 [Source:HGNC Symbol;Acc:HGNC:9656]	6.55412	6.64097	26.3989	15.466	10.933	4.53299	grey
ENSG00000198625	MDM4	protein_coding	MDM4, p53 regulator [Source:HGNC Symbol;Acc:HGNC:6974]	6.62267	6.57601	13.467	5.90447	7.56253	-1.65806	grey
ENSG00000099622	CIRBP	protein_coding	cold inducible RNA binding protein [Source:HGNC Symbol;Acc:HGNC:1982]	6.6358	6.56303	37.6108	4.76478	32.846	-28.0813	royalblue
ENSG00000215252	GOLGA8B	protein_coding	golgin A8 family member B [Source:HGNC Symbol;Acc:HGNC:31973]	6.72242	6.48096	8.50733	1.62584	6.88149	-5.25565	grey
ENSG00000142235	LMTK3	protein_coding	lemur tyrosine kinase 3 [Source:HGNC Symbol;Acc:HGNC:19295]	6.53444	6.65785	107.392	5.73648	101.656	-95.9194	royalblue
ENSG00000154277	UCHL1	protein_coding	ubiquitin C-terminal hydrolase L1 [Source:HGNC Symbol;Acc:HGNC:12513]	6.56684	6.62586	8.23586	2.72561	5.51024	-2.78463	grey
ENSG00000145725	PPIP5K2	protein_coding	diphosphoinositol pentakisphosphate kinase 2 [Source:HGNC Symbol;Acc:HGNC:29035]	6.63896	6.55713	73.7906	24.3778	49.4127	-25.0349	greenyellow
ENSG00000149311	ATM	protein_coding	ATM serine/threonine kinase [Source:HGNC Symbol;Acc:HGNC:795]	6.60305	6.58554	29.7154	3.56164	26.1538	-22.5921	greenyellow
ENSG00000178662	CSRNP3	protein_coding	cysteine and serine rich nuclear protein 3 [Source:HGNC Symbol;Acc:HGNC:30729]	6.53486	6.64571	41.1295	21.5293	19.6002	1.92908	brown
ENSG00000066032	CTNNA2	protein_coding	catenin alpha 2 [Source:HGNC Symbol;Acc:HGNC:2510]	6.60845	6.57514	12.3739	2.15785	10.2161	-8.05823	darkorange
ENSG00000034053	APBA2	protein_coding	amyloid beta precursor protein binding family A member 2 [Source:HGNC Symbol;Acc:HGNC:579]	6.6363	6.5483	20.7752	2.65786	18.1173	-15.4595	grey
ENSG00000099365	STX1B	protein_coding	syntaxin 1B [Source:HGNC Symbol;Acc:HGNC:18539]	6.57309	6.60737	76.498	10.6589	65.8391	-55.1802	black
ENSG00000230606	AC159540.1	lincRNA	0	6.54566	6.62788	4.8751	2.75977	2.11533	0.644439	grey
ENSG00000169851	PCDH7	protein_coding	protocadherin 7 [Source:HGNC Symbol;Acc:HGNC:8659]	6.59578	6.57542	21.8122	4.67341	17.1388	-12.4654	darkorange
ENSG00000219481	NBPF1	protein_coding	neuroblastoma breakpoint family member 1 [Source:HGNC Symbol;Acc:HGNC:26088]	6.50599	6.65941	1.64184	1.58342	0.0584173	1.52501	grey
ENSG00000152061	RABGAP1L	protein_coding	RAB GTPase activating protein 1 like [Source:HGNC Symbol;Acc:HGNC:24663]	6.58328	6.58476	20.6683	4.96721	15.701	-10.7338	darkorange
ENSG00000179364	PACS2	protein_coding	phosphofurin acidic cluster sorting protein 2 [Source:HGNC Symbol;Acc:HGNC:23794]	6.5566	6.60566	87.899	29.5417	58.3573	-28.8155	royalblue
ENSG00000178568	ERBB4	protein_coding	erb-b2 receptor tyrosine kinase 4 [Source:HGNC Symbol;Acc:HGNC:3432]	6.56217	6.59947	6.28752	4.11291	2.17461	1.9383	grey
ENSG00000164402	SEPT8	protein_coding	septin 8 [Source:HGNC Symbol;Acc:HGNC:16511]	6.59434	6.56478	62.6769	32.1865	30.4905	1.69602	royalblue
ENSG00000080854	IGSF9B	protein_coding	immunoglobulin superfamily member 9B [Source:HGNC Symbol;Acc:HGNC:32326]	6.6163	6.54072	18.1823	1.11168	17.0706	-15.959	darkturquoise
ENSG00000115677	HDLBP	protein_coding	high density lipoprotein binding protein [Source:HGNC Symbol;Acc:HGNC:4857]	6.57944	6.57511	35.7623	6.59758	29.1648	-22.5672	black
ENSG00000138593	SECISBP2L	protein_coding	SECIS binding protein 2 like [Source:HGNC Symbol;Acc:HGNC:28997]	6.55918	6.59329	30.0614	0.876915	29.1845	-28.3076	darkorange
ENSG00000204406	MBD5	protein_coding	methyl-CpG binding domain protein 5 [Source:HGNC Symbol;Acc:HGNC:20444]	6.58931	6.56424	17.2165	7.2787	9.93785	-2.65915	grey
ENSG00000091136	LAMB1	protein_coding	laminin subunit beta 1 [Source:HGNC Symbol;Acc:HGNC:6486]	6.63358	6.52214	25.9878	5.79243	20.1953	-14.4029	greenyellow
ENSG00000185864	NPIPB4	protein_coding	nuclear pore complex interacting protein family member B4 [Source:HGNC Symbol;Acc:HGNC:41985]	6.63846	6.51708	4.81474	0.709213	4.10553	-3.39632	grey
ENSG00000188157	AGRN	protein_coding	agrin [Source:HGNC Symbol;Acc:HGNC:329]	6.56478	6.58183	71.2507	56.4778	14.7729	41.7049	royalblue
ENSG00000254377	MIR124-2HG	lincRNA	MIR124-2 host gene [Source:HGNC Symbol;Acc:HGNC:48723]	6.57505	6.57176	9.69181	3.17116	6.52065	-3.34949	grey
ENSG00000149269	PAK1	protein_coding	p21 (RAC1) activated kinase 1 [Source:HGNC Symbol;Acc:HGNC:8590]	6.58467	6.56176	37.4778	4.0507	33.4271	-29.3764	darkorange
ENSG00000003147	ICA1	protein_coding	islet cell autoantigen 1 [Source:HGNC Symbol;Acc:HGNC:5343]	6.60921	6.528	11.1924	5.10908	6.08333	-0.974251	grey
ENSG00000167702	KIFC2	protein_coding	kinesin family member C2 [Source:HGNC Symbol;Acc:HGNC:29530]	6.49482	6.6346	98.3028	50.6512	47.6516	2.99958	royalblue
ENSG00000183715	OPCML	protein_coding	opioid binding protein/cell adhesion molecule like [Source:HGNC Symbol;Acc:HGNC:8143]	6.54163	6.58461	26.0151	5.13034	20.8848	-15.7545	grey
ENSG00000168959	GRM5	protein_coding	glutamate metabotropic receptor 5 [Source:HGNC Symbol;Acc:HGNC:4597]	6.55258	6.5723	12.8549	3.3036	9.55126	-6.24766	grey
ENSG00000183049	CAMK1D	protein_coding	calcium/calmodulin dependent protein kinase ID [Source:HGNC Symbol;Acc:HGNC:19341]	6.61392	6.50813	16.7027	0.869802	15.8329	-14.9631	darkturquoise
ENSG00000117114	ADGRL2	protein_coding	adhesion G protein-coupled receptor L2 [Source:HGNC Symbol;Acc:HGNC:18582]	6.58375	6.53654	50.7108	27.6727	23.0381	4.63462	greenyellow
ENSG00000198105	ZNF248	protein_coding	zinc finger protein 248 [Source:HGNC Symbol;Acc:HGNC:13041]	6.55311	6.56461	12.8407	2.25825	10.5825	-8.32423	grey
ENSG00000157193	LRP8	protein_coding	LDL receptor related protein 8 [Source:HGNC Symbol;Acc:HGNC:6700]	6.61494	6.50565	15.9254	10.3089	5.61651	4.69239	grey
ENSG00000085382	HACE1	protein_coding	HECT domain and ankyrin repeat containing E3 ubiquitin protein ligase 1 [Source:HGNC Symbol;Acc:HGNC:21033]	6.59091	6.52269	31.2789	6.69031	24.5885	-17.8982	greenyellow
ENSG00000138709	LARP1B	protein_coding	La ribonucleoprotein domain family member 1B [Source:HGNC Symbol;Acc:HGNC:24704]	6.60154	6.51263	55.6009	23.0096	32.5913	-9.58166	greenyellow
ENSG00000106344	RBM28	protein_coding	RNA binding motif protein 28 [Source:HGNC Symbol;Acc:HGNC:21863]	6.57958	6.53296	7.38388	3.15059	4.23329	-1.0827	grey
ENSG00000171246	NPTX1	protein_coding	neuronal pentraxin 1 [Source:HGNC Symbol;Acc:HGNC:7952]	6.55052	6.56006	10.1257	0.765792	9.35987	-8.59407	brown
ENSG00000180354	MTURN	protein_coding	maturin, neural progenitor differentiation regulator homolog [Source:HGNC Symbol;Acc:HGNC:25457]	6.53461	6.57454	42.6074	12.8915	29.7158	-16.8243	brown
ENSG00000067225	PKM	protein_coding	pyruvate kinase, muscle [Source:HGNC Symbol;Acc:HGNC:9021]	6.54716	6.56054	40.4673	5.69033	34.777	-29.0866	black
ENSG00000107679	PLEKHA1	protein_coding	pleckstrin homology domain containing A1 [Source:HGNC Symbol;Acc:HGNC:14335]	6.53046	6.57444	17.8749	2.83745	15.0374	-12.2	grey
ENSG00000167549	CORO6	protein_coding	coronin 6 [Source:HGNC Symbol;Acc:HGNC:21356]	6.53603	6.56588	49.6984	8.85661	40.8418	-31.9852	royalblue
ENSG00000124507	PACSIN1	protein_coding	protein kinase C and casein kinase substrate in neurons 1 [Source:HGNC Symbol;Acc:HGNC:8570]	6.52434	6.57651	85.6719	22.2532	63.4187	-41.1654	black
ENSG00000160710	ADAR	protein_coding	adenosine deaminase, RNA specific [Source:HGNC Symbol;Acc:HGNC:225]	6.57112	6.52572	24.6477	5.75602	18.8917	-13.1357	black
ENSG00000120137	PANK3	protein_coding	pantothenate kinase 3 [Source:HGNC Symbol;Acc:HGNC:19365]	6.57345	6.51995	17.5854	5.18351	12.4019	-7.21841	grey
ENSG00000110274	CEP164	protein_coding	centrosomal protein 164 [Source:HGNC Symbol;Acc:HGNC:29182]	6.54764	6.54305	54.3757	21.4696	32.906	-11.4364	royalblue
ENSG00000135596	MICAL1	protein_coding	microtubule associated monooxygenase, calponin and LIM domain containing 1 [Source:HGNC Symbol;Acc:HGNC:20619]	6.54534	6.54203	64.8993	39.8861	25.0132	14.8729	royalblue
ENSG00000197912	SPG7	protein_coding	SPG7, paraplegin matrix AAA peptidase subunit [Source:HGNC Symbol;Acc:HGNC:11237]	6.58111	6.50213	13.1199	1.74532	11.3746	-9.62927	grey
ENSG00000150627	WDR17	protein_coding	WD repeat domain 17 [Source:HGNC Symbol;Acc:HGNC:16661]	6.5615	6.51863	45.768	17.6636	28.1045	-10.4409	greenyellow
ENSG00000164548	TRA2A	protein_coding	transformer 2 alpha homolog [Source:HGNC Symbol;Acc:HGNC:16645]	6.56029	6.51747	11.2162	3.68863	7.52761	-3.83897	grey
ENSG00000102226	USP11	protein_coding	ubiquitin specific peptidase 11 [Source:HGNC Symbol;Acc:HGNC:12609]	6.54284	6.53329	83.0815	35.5274	47.554	-12.0266	royalblue
ENSG00000102804	TSC22D1	protein_coding	TSC22 domain family member 1 [Source:HGNC Symbol;Acc:HGNC:16826]	6.49399	6.57927	9.26055	2.06002	7.20053	-5.14051	grey
ENSG00000120885	CLU	protein_coding	clusterin [Source:HGNC Symbol;Acc:HGNC:2095]	6.4263	6.64266	16.8568	4.32234	12.5344	-8.21209	brown
ENSG00000065883	CDK13	protein_coding	cyclin dependent kinase 13 [Source:HGNC Symbol;Acc:HGNC:1733]	6.56095	6.50483	58.8793	18.3768	40.5025	-22.1257	greenyellow
ENSG00000242125	SNHG3	sense_intronic	small nucleolar RNA host gene 3 [Source:HGNC Symbol;Acc:HGNC:10118]	6.52375	6.53835	3.30988	3.0015	0.308379	2.69312	grey
ENSG00000138411	HECW2	protein_coding	HECT, C2 and WW domain containing E3 ubiquitin protein ligase 2 [Source:HGNC Symbol;Acc:HGNC:29853]	6.52916	6.53273	4.23909	3.20502	1.03407	2.17095	grey
ENSG00000131089	ARHGEF9	protein_coding	Cdc42 guanine nucleotide exchange factor 9 [Source:HGNC Symbol;Acc:HGNC:14561]	6.50468	6.55579	33.3	3.51957	29.7804	-26.2608	darkorange
ENSG00000197226	TBC1D9B	protein_coding	TBC1 domain family member 9B [Source:HGNC Symbol;Acc:HGNC:29097]	6.50897	6.55076	2.84964	1.29139	1.55825	-0.266862	grey
ENSG00000139998	RAB15	protein_coding	RAB15, member RAS oncogene family [Source:HGNC Symbol;Acc:HGNC:20150]	6.56245	6.49943	17.7441	3.53999	14.2041	-10.6641	grey
ENSG00000006071	ABCC8	protein_coding	ATP binding cassette subfamily C member 8 [Source:HGNC Symbol;Acc:HGNC:59]	6.56353	6.49108	24.6275	8.43608	16.1914	-7.75529	royalblue
ENSG00000176049	JAKMIP2	protein_coding	janus kinase and microtubule interacting protein 2 [Source:HGNC Symbol;Acc:HGNC:29067]	6.50909	6.54056	6.45443	3.6991	2.75534	0.943762	grey
ENSG00000184613	NELL2	protein_coding	neural EGFL like 2 [Source:HGNC Symbol;Acc:HGNC:7751]	6.47544	6.57176	30.554	1.95964	28.5943	-26.6347	darkorange
ENSG00000252010	SCARNA5	scaRNA	small Cajal body-specific RNA 5 [Source:HGNC Symbol;Acc:HGNC:32561]	6.55089	6.49877	4.11875	2.84103	1.27773	1.5633	grey
ENSG00000175216	CKAP5	protein_coding	cytoskeleton associated protein 5 [Source:HGNC Symbol;Acc:HGNC:28959]	6.51945	6.52795	23.8451	2.16228	21.6828	-19.5205	darkorange
ENSG00000112232	KHDRBS2	protein_coding	KH RNA binding domain containing, signal transduction associated 2 [Source:HGNC Symbol;Acc:HGNC:18114]	6.50253	6.54322	9.71294	2.66347	7.04947	-4.386	grey
ENSG00000006283	CACNA1G	protein_coding	calcium voltage-gated channel subunit alpha1 G [Source:HGNC Symbol;Acc:HGNC:1394]	6.53363	6.51066	16.3764	1.55833	14.8181	-13.2598	grey
ENSG00000159082	SYNJ1	protein_coding	synaptojanin 1 [Source:HGNC Symbol;Acc:HGNC:11503]	6.53052	6.51205	42.5803	0.0916533	42.4887	-42.397	darkorange
ENSG00000145934	TENM2	protein_coding	teneurin transmembrane protein 2 [Source:HGNC Symbol;Acc:HGNC:29943]	6.5483	6.49485	20.3328	7.77562	12.5572	-4.78155	grey
ENSG00000198887	SMC5	protein_coding	structural maintenance of chromosomes 5 [Source:HGNC Symbol;Acc:HGNC:20465]	6.57413	6.47029	35.9655	8.64543	27.32	-18.6746	greenyellow
ENSG00000164151	ICE1	protein_coding	interactor of little elongation complex ELL subunit 1 [Source:HGNC Symbol;Acc:HGNC:29154]	6.57918	6.46291	72.109	31.2474	40.8616	-9.61422	greenyellow
ENSG00000095564	BTAF1	protein_coding	B-TFIID TATA-box binding protein associated factor 1 [Source:HGNC Symbol;Acc:HGNC:17307]	6.58176	6.46023	54.9112	11.8759	43.0352	-31.1593	greenyellow
ENSG00000260230	FRRS1L	protein_coding	ferric chelate reductase 1 like [Source:HGNC Symbol;Acc:HGNC:1362]	6.49238	6.54423	13.989	3.37565	10.6133	-7.23766	brown
ENSG00000083896	YTHDC1	protein_coding	YTH domain containing 1 [Source:HGNC Symbol;Acc:HGNC:30626]	6.5124	6.52501	4.91868	3.24827	1.67041	1.57787	grey
ENSG00000072195	SPEG	protein_coding	SPEG complex locus [Source:HGNC Symbol;Acc:HGNC:16901]	6.47634	6.55771	82.4285	51.5711	30.8574	20.7137	royalblue
ENSG00000148634	HERC4	protein_coding	HECT and RLD domain containing E3 ubiquitin protein ligase 4 [Source:HGNC Symbol;Acc:HGNC:24521]	6.5167	6.51913	21.3868	7.36899	14.0178	-6.64886	royalblue
ENSG00000185630	PBX1	protein_coding	PBX homeobox 1 [Source:HGNC Symbol;Acc:HGNC:8632]	6.45826	6.5736	15.2564	10.0399	5.21647	4.82345	grey
ENSG00000196924	FLNA	protein_coding	filamin A [Source:HGNC Symbol;Acc:HGNC:3754]	6.63231	6.40764	15.0379	1.24334	13.7946	-12.5512	darkturquoise
ENSG00000109158	GABRA4	protein_coding	gamma-aminobutyric acid type A receptor alpha4 subunit [Source:HGNC Symbol;Acc:HGNC:4078]	6.46865	6.5609	17.2804	7.39633	9.88411	-2.48778	brown
ENSG00000066739	ATG2B	protein_coding	autophagy related 2B [Source:HGNC Symbol;Acc:HGNC:20187]	6.52309	6.5078	53.5522	6.31837	47.2338	-40.9155	greenyellow
ENSG00000204677	FAM153C	protein_coding	family with sequence similarity 153 member C [Source:HGNC Symbol;Acc:HGNC:33936]	6.58003	6.45355	18.0314	5.55838	12.4731	-6.91469	grey
ENSG00000079134	THOC1	protein_coding	THO complex 1 [Source:HGNC Symbol;Acc:HGNC:19070]	6.54651	6.48195	22.5385	0.617928	21.9205	-21.3026	greenyellow
ENSG00000132694	ARHGEF11	protein_coding	Rho guanine nucleotide exchange factor 11 [Source:HGNC Symbol;Acc:HGNC:14580]	6.50284	6.52184	48.3902	27.7924	20.5978	7.19454	royalblue
ENSG00000188895	MSL1	protein_coding	male specific lethal 1 homolog [Source:HGNC Symbol;Acc:HGNC:27905]	6.52861	6.49578	10.8747	1.246	9.62872	-8.38272	grey
ENSG00000108797	CNTNAP1	protein_coding	contactin associated protein 1 [Source:HGNC Symbol;Acc:HGNC:8011]	6.5115	6.51058	40.4006	6.94357	33.4571	-26.5135	royalblue
ENSG00000198589	LRBA	protein_coding	LPS responsive beige-like anchor protein [Source:HGNC Symbol;Acc:HGNC:1742]	6.5151	6.50663	33.0102	14.8929	18.1174	-3.22451	greenyellow
ENSG00000154429	CCSAP	protein_coding	centriole, cilia and spindle associated protein [Source:HGNC Symbol;Acc:HGNC:29578]	6.51021	6.50861	17.0852	9.53692	7.54828	1.98864	grey
ENSG00000135372	NAT10	protein_coding	N-acetyltransferase 10 [Source:HGNC Symbol;Acc:HGNC:29830]	6.54093	6.47943	12.3393	2.72288	9.61647	-6.89359	royalblue
ENSG00000089916	GPATCH2L	protein_coding	G-patch domain containing 2 like [Source:HGNC Symbol;Acc:HGNC:20210]	6.57122	6.44811	30.9546	1.25307	29.7015	-28.4485	darkgrey
ENSG00000130402	ACTN4	protein_coding	actinin alpha 4 [Source:HGNC Symbol;Acc:HGNC:166]	6.52133	6.49068	32.9446	1.77355	31.171	-29.3975	royalblue
ENSG00000198793	MTOR	protein_coding	mechanistic target of rapamycin [Source:HGNC Symbol;Acc:HGNC:3942]	6.48344	6.52382	11.5039	8.50942	2.9945	5.51492	grey
ENSG00000160209	PDXK	protein_coding	pyridoxal (pyridoxine, vitamin B6) kinase [Source:HGNC Symbol;Acc:HGNC:8819]	6.48076	6.52487	59.9947	0.208218	59.7865	-59.5782	royalblue
ENSG00000122778	KIAA1549	protein_coding	KIAA1549 [Source:HGNC Symbol;Acc:HGNC:22219]	6.50643	6.50004	12.8612	0.476327	12.3849	-11.9086	cyan
ENSG00000198722	UNC13B	protein_coding	unc-13 homolog B [Source:HGNC Symbol;Acc:HGNC:12566]	6.49167	6.51323	4.03094	1.73995	2.29099	-0.551047	grey
ENSG00000143702	CEP170	protein_coding	centrosomal protein 170 [Source:HGNC Symbol;Acc:HGNC:28920]	6.53368	6.47148	38.169	20.9753	17.1938	3.78149	greenyellow
ENSG00000110172	CHORDC1	protein_coding	cysteine and histidine rich domain containing 1 [Source:HGNC Symbol;Acc:HGNC:14525]	6.4633	6.5369	16.5356	4.41129	12.1243	-7.71298	grey
ENSG00000075043	KCNQ2	protein_coding	potassium voltage-gated channel subfamily Q member 2 [Source:HGNC Symbol;Acc:HGNC:6296]	6.50671	6.49569	46.7775	6.0759	40.7016	-34.6257	royalblue
ENSG00000091039	OSBPL8	protein_coding	oxysterol binding protein like 8 [Source:HGNC Symbol;Acc:HGNC:16396]	6.49656	6.50225	26.8378	2.10744	24.7304	-22.6229	greenyellow
ENSG00000103365	GGA2	protein_coding	golgi associated, gamma adaptin ear containing, ARF binding protein 2 [Source:HGNC Symbol;Acc:HGNC:16064]	6.53329	6.46649	10.6088	1.28777	9.32108	-8.03331	grey
ENSG00000176390	CRLF3	protein_coding	cytokine receptor like factor 3 [Source:HGNC Symbol;Acc:HGNC:17177]	6.53255	6.46596	30.302	2.27536	28.0266	-25.7512	brown
ENSG00000169064	ZBBX	protein_coding	zinc finger B-box domain containing [Source:HGNC Symbol;Acc:HGNC:26245]	6.54461	6.45268	2.88264	2.12494	0.757692	1.36725	grey
ENSG00000090975	PITPNM2	protein_coding	phosphatidylinositol transfer protein membrane associated 2 [Source:HGNC Symbol;Acc:HGNC:21044]	6.50952	6.48203	42.0239	15.7654	26.2584	-10.493	royalblue
ENSG00000151090	THRB	protein_coding	thyroid hormone receptor beta [Source:HGNC Symbol;Acc:HGNC:11799]	6.50299	6.48754	22.193	6.37361	15.8194	-9.44577	darkorange
ENSG00000092847	AGO1	protein_coding	argonaute 1, RISC catalytic component [Source:HGNC Symbol;Acc:HGNC:3262]	6.479	6.50903	4.61065	2.69739	1.91326	0.784135	grey
ENSG00000175497	DPP10	protein_coding	dipeptidyl peptidase like 10 [Source:HGNC Symbol;Acc:HGNC:20823]	6.50635	6.48177	32.1146	9.22552	22.8891	-13.6636	grey
ENSG00000124198	ARFGEF2	protein_coding	ADP ribosylation factor guanine nucleotide exchange factor 2 [Source:HGNC Symbol;Acc:HGNC:15853]	6.49649	6.48947	10.2085	0.670042	9.53842	-8.86837	grey
ENSG00000173473	SMARCC1	protein_coding	SWI/SNF related, matrix associated, actin dependent regulator of chromatin subfamily c member 1 [Source:HGNC Symbol;Acc:HGNC:11104]	6.54051	6.4475	16.2741	3.29054	12.9835	-9.69298	darkturquoise
ENSG00000196090	PTPRT	protein_coding	protein tyrosine phosphatase, receptor type T [Source:HGNC Symbol;Acc:HGNC:9682]	6.44224	6.53844	29.1733	1.29088	27.8824	-26.5915	black
ENSG00000112290	WASF1	protein_coding	WAS protein family member 1 [Source:HGNC Symbol;Acc:HGNC:12732]	6.49482	6.48603	28.1601	5.17248	22.9876	-17.8151	darkorange
ENSG00000077809	#N/A	#N/A	#N/A	6.52601	6.45307	31.1354	7.0049	24.1305	-17.1256	greenyellow
ENSG00000131242	RAB11FIP4	protein_coding	RAB11 family interacting protein 4 [Source:HGNC Symbol;Acc:HGNC:30267]	6.45529	6.51741	38.7518	8.55051	30.2013	-21.6508	royalblue
ENSG00000180376	CCDC66	protein_coding	coiled-coil domain containing 66 [Source:HGNC Symbol;Acc:HGNC:27709]	6.49972	6.47266	10.5037	3.97984	6.52382	-2.54399	grey
ENSG00000028203	VEZT	protein_coding	vezatin, adherens junctions transmembrane protein [Source:HGNC Symbol;Acc:HGNC:18258]	6.55614	6.41885	76.7687	7.63472	69.134	-61.4992	greenyellow
ENSG00000144036	EXOC6B	protein_coding	exocyst complex component 6B [Source:HGNC Symbol;Acc:HGNC:17085]	6.48255	6.48735	3.33962	2.37715	0.962475	1.41467	grey
ENSG00000242588	RP11-274B21.14	processed_transcript	0	6.50689	6.46221	10.6141	2.4505	8.16361	-5.71311	greenyellow
ENSG00000158417	EIF5B	protein_coding	eukaryotic translation initiation factor 5B [Source:HGNC Symbol;Acc:HGNC:30793]	6.5355	6.43099	26.7028	3.68589	23.0169	-19.331	darkturquoise
ENSG00000092439	TRPM7	protein_coding	transient receptor potential cation channel subfamily M member 7 [Source:HGNC Symbol;Acc:HGNC:17994]	6.48443	6.47849	57.353	5.17316	52.1798	-47.0067	greenyellow
ENSG00000145920	CPLX2	protein_coding	complexin 2 [Source:HGNC Symbol;Acc:HGNC:2310]	6.43211	6.5237	31.2417	6.55251	24.6892	-18.1367	black
ENSG00000070182	SPTB	protein_coding	spectrin beta, erythrocytic [Source:HGNC Symbol;Acc:HGNC:11274]	6.438	6.51604	18.2638	4.62002	13.6438	-9.02378	royalblue
ENSG00000232931	LINC00342	lincRNA	long intergenic non-protein coding RNA 342 [Source:HGNC Symbol;Acc:HGNC:42470]	6.47946	6.47508	7.08156	5.02782	2.05374	2.97408	grey
ENSG00000170144	HNRNPA3	protein_coding	heterogeneous nuclear ribonucleoprotein A3 [Source:HGNC Symbol;Acc:HGNC:24941]	6.4745	6.47902	15.3985	8.68446	6.71402	1.97045	grey
ENSG00000105419	MEIS3	protein_coding	Meis homeobox 3 [Source:HGNC Symbol;Acc:HGNC:29537]	6.4767	6.47477	6.47673	0.199238	6.2775	-6.07826	royalblue
ENSG00000160469	BRSK1	protein_coding	BR serine/threonine kinase 1 [Source:HGNC Symbol;Acc:HGNC:18994]	6.48243	6.46927	87.5667	4.42269	83.1441	-78.7214	royalblue
ENSG00000258399	MEG8	lincRNA	maternally expressed 8 (non-protein coding) [Source:HGNC Symbol;Acc:HGNC:14574]	6.5075	6.44273	40.6219	5.65043	34.9714	-29.321	royalblue
ENSG00000139970	RTN1	protein_coding	reticulon 1 [Source:HGNC Symbol;Acc:HGNC:10467]	6.42055	6.52071	49.9524	9.14156	40.8109	-31.6693	brown
ENSG00000183530	PRR14L	protein_coding	proline rich 14 like [Source:HGNC Symbol;Acc:HGNC:28738]	6.44856	6.49365	8.40632	0.128527	8.27779	-8.14926	grey
ENSG00000119397	CNTRL	protein_coding	centriolin [Source:HGNC Symbol;Acc:HGNC:1858]	6.4873	6.45292	14.2907	2.21793	12.0728	-9.85489	greenyellow
ENSG00000099991	CABIN1	protein_coding	calcineurin binding protein 1 [Source:HGNC Symbol;Acc:HGNC:24187]	6.46807	6.4706	7.90483	0.221208	7.68362	-7.46241	grey
ENSG00000061987	MON2	protein_coding	MON2 homolog, regulator of endosome-to-Golgi trafficking [Source:HGNC Symbol;Acc:HGNC:29177]	6.50087	6.43745	46.2326	7.99414	38.2385	-30.2444	greenyellow
ENSG00000144724	PTPRG	protein_coding	protein tyrosine phosphatase, receptor type G [Source:HGNC Symbol;Acc:HGNC:9671]	6.49167	6.44386	18.9958	4.36712	14.6287	-10.2616	greenyellow
ENSG00000156976	EIF4A2	protein_coding	eukaryotic translation initiation factor 4A2 [Source:HGNC Symbol;Acc:HGNC:3284]	6.43687	6.49462	18.3006	4.23528	14.0653	-9.83	darkorange
ENSG00000154146	NRGN	protein_coding	neurogranin [Source:HGNC Symbol;Acc:HGNC:8000]	6.40858	6.52063	42.2535	6.43652	35.817	-29.3804	black
ENSG00000149639	SOGA1	protein_coding	suppressor of glucose, autophagy associated 1 [Source:HGNC Symbol;Acc:HGNC:16111]	6.4373	6.49182	32.8237	3.6654	29.1584	-25.493	royalblue
ENSG00000100167	SEPT3	protein_coding	septin 3 [Source:HGNC Symbol;Acc:HGNC:10750]	6.39798	6.52745	37.3649	0.246531	37.1184	-36.8719	brown
ENSG00000137504	CREBZF	protein_coding	CREB/ATF bZIP transcription factor [Source:HGNC Symbol;Acc:HGNC:24905]	6.47632	6.44889	6.50874	1.74441	4.76433	-3.01992	grey
ENSG00000109906	ZBTB16	protein_coding	zinc finger and BTB domain containing 16 [Source:HGNC Symbol;Acc:HGNC:12930]	6.47098	6.44636	11.3368	1.48544	9.85137	-8.36592	grey
ENSG00000171824	EXOSC10	protein_coding	exosome component 10 [Source:HGNC Symbol;Acc:HGNC:9138]	6.49442	6.42359	20.6859	13.0977	7.58824	5.50942	grey
ENSG00000131626	PPFIA1	protein_coding	PTPRF interacting protein alpha 1 [Source:HGNC Symbol;Acc:HGNC:9245]	6.47291	6.43977	5.66423	1.61825	4.04598	-2.42773	grey
ENSG00000198231	DDX42	protein_coding	DEAD-box helicase 42 [Source:HGNC Symbol;Acc:HGNC:18676]	6.46271	6.44842	21.4597	1.49599	19.9637	-18.4677	grey
ENSG00000139697	SBNO1	protein_coding	strawberry notch homolog 1 [Source:HGNC Symbol;Acc:HGNC:22973]	6.44885	6.46084	35.9452	1.54795	34.3973	-32.8493	darkorange
ENSG00000105221	AKT2	protein_coding	AKT serine/threonine kinase 2 [Source:HGNC Symbol;Acc:HGNC:392]	6.42941	6.47685	25.2552	1.05199	24.2032	-23.1512	royalblue
ENSG00000167889	MGAT5B	protein_coding	mannosyl (alpha-1,6-)-glycoprotein beta-1,6-N-acetyl-glucosaminyltransferase, isozyme B [Source:HGNC Symbol;Acc:HGNC:24140]	6.48219	6.42453	29.2983	5.5653	23.733	-18.1677	royalblue
ENSG00000130816	DNMT1	protein_coding	DNA methyltransferase 1 [Source:HGNC Symbol;Acc:HGNC:2976]	6.47549	6.43013	38.1926	4.69364	33.499	-28.8053	royalblue
ENSG00000017260	ATP2C1	protein_coding	ATPase secretory pathway Ca2+ transporting 1 [Source:HGNC Symbol;Acc:HGNC:13211]	6.50037	6.40218	37.7567	13.9812	23.7756	-9.79443	greenyellow
ENSG00000075539	FRYL	protein_coding	FRY like transcription coactivator [Source:HGNC Symbol;Acc:HGNC:29127]	6.43279	6.46595	6.11598	2.36957	3.74641	-1.37684	grey
ENSG00000047188	YTHDC2	protein_coding	YTH domain containing 2 [Source:HGNC Symbol;Acc:HGNC:24721]	6.46579	6.43341	69.3843	30.9241	38.4603	-7.53622	greenyellow
ENSG00000165379	LRFN5	protein_coding	leucine rich repeat and fibronectin type III domain containing 5 [Source:HGNC Symbol;Acc:HGNC:20360]	6.50007	6.40023	55.1273	1.87384	53.2534	-51.3796	darkgrey
ENSG00000105220	GPI	protein_coding	glucose-6-phosphate isomerase [Source:HGNC Symbol;Acc:HGNC:4458]	6.45466	6.44296	58.2123	4.42902	53.7833	-49.3543	royalblue
ENSG00000273319	RP11-138A9.2	lincRNA	0	6.44495	6.44807	7.02186	3.53267	3.48919	0.0434717	grey
ENSG00000065613	SLK	protein_coding	STE20 like kinase [Source:HGNC Symbol;Acc:HGNC:11088]	6.43964	6.45188	11.5209	3.7518	7.76915	-4.01735	grey
ENSG00000174231	PRPF8	protein_coding	pre-mRNA processing factor 8 [Source:HGNC Symbol;Acc:HGNC:17340]	6.43141	6.45207	30.9585	2.83966	28.1188	-25.2792	black
ENSG00000147481	SNTG1	protein_coding	syntrophin gamma 1 [Source:HGNC Symbol;Acc:HGNC:13740]	6.45868	6.42505	10.9843	2.85285	8.13142	-5.27857	grey
ENSG00000125462	C1orf61	protein_coding	chromosome 1 open reading frame 61 [Source:HGNC Symbol;Acc:HGNC:30780]	6.52529	6.361	11.7617	9.27857	2.48317	6.7954	grey
ENSG00000078142	PIK3C3	protein_coding	phosphatidylinositol 3-kinase catalytic subunit type 3 [Source:HGNC Symbol;Acc:HGNC:8974]	6.50309	6.38181	74.6995	3.62571	71.0738	-67.4481	greenyellow
ENSG00000234420	ZNF37BP	transcribed_processed_pseudogene	zinc finger protein 37B, pseudogene [Source:HGNC Symbol;Acc:HGNC:13103]	6.44252	6.43528	10.3595	2.21778	8.1417	-5.92392	grey
ENSG00000154027	AK5	protein_coding	adenylate kinase 5 [Source:HGNC Symbol;Acc:HGNC:365]	6.36942	6.50427	11.8395	6.22255	5.617	0.60555	grey
ENSG00000082898	XPO1	protein_coding	exportin 1 [Source:HGNC Symbol;Acc:HGNC:12825]	6.39822	6.47438	17.6995	1.75973	15.9397	-14.18	darkgreen
ENSG00000166402	TUB	protein_coding	tubby bipartite transcription factor [Source:HGNC Symbol;Acc:HGNC:12406]	6.44102	6.42934	10.6342	3.2826	7.35164	-4.06904	grey
ENSG00000100359	SGSM3	protein_coding	small G protein signaling modulator 3 [Source:HGNC Symbol;Acc:HGNC:25228]	6.4249	6.44182	57.6214	1.68614	55.9352	-54.2491	royalblue
ENSG00000134243	SORT1	protein_coding	sortilin 1 [Source:HGNC Symbol;Acc:HGNC:11186]	6.38138	6.47599	10.865	7.47017	3.39485	4.07532	grey
ENSG00000198836	OPA1	protein_coding	OPA1, mitochondrial dynamin like GTPase [Source:HGNC Symbol;Acc:HGNC:8140]	6.41891	6.44026	24.4106	10.3597	14.0509	-3.69126	grey
ENSG00000241781	#N/A	#N/A	#N/A	6.29119	6.55701	17.3714	4.06965	13.3018	-9.23214	royalblue
ENSG00000145715	RASA1	protein_coding	RAS p21 protein activator 1 [Source:HGNC Symbol;Acc:HGNC:9871]	6.42484	6.43072	31.6381	6.59269	25.0454	-18.4528	grey
ENSG00000137802	MAPKBP1	protein_coding	mitogen-activated protein kinase binding protein 1 [Source:HGNC Symbol;Acc:HGNC:29536]	6.37579	6.47165	44.5151	15.9986	28.5165	-12.5179	royalblue
ENSG00000100077	GRK3	protein_coding	G protein-coupled receptor kinase 3 [Source:HGNC Symbol;Acc:HGNC:290]	6.42029	6.42819	5.27524	0.0776573	5.19758	-5.11992	grey
ENSG00000151208	DLG5	protein_coding	discs large MAGUK scaffold protein 5 [Source:HGNC Symbol;Acc:HGNC:2904]	6.49879	6.34848	31.4408	3.4758	27.965	-24.4892	darkturquoise
ENSG00000003393	ALS2	protein_coding	ALS2, alsin Rho guanine nucleotide exchange factor [Source:HGNC Symbol;Acc:HGNC:443]	6.42762	6.41035	26.1955	12.7233	13.4722	-0.748903	greenyellow
ENSG00000198171	DDRGK1	protein_coding	DDRGK domain containing 1 [Source:HGNC Symbol;Acc:HGNC:16110]	6.42959	6.40762	36.7425	6.31391	30.4286	-24.1147	royalblue
ENSG00000149256	TENM4	protein_coding	teneurin transmembrane protein 4 [Source:HGNC Symbol;Acc:HGNC:29945]	6.42532	6.41158	2.95055	0.975086	1.97546	-1.00038	grey
ENSG00000196361	ELAVL3	protein_coding	ELAV like neuron-specific RNA binding protein 3 [Source:HGNC Symbol;Acc:HGNC:3314]	6.38636	6.44742	29.8917	1.53397	28.3578	-26.8238	black
ENSG00000134759	ELP2	protein_coding	elongator acetyltransferase complex subunit 2 [Source:HGNC Symbol;Acc:HGNC:18248]	6.41976	6.4147	12.9024	1.46205	11.4403	-9.9783	royalblue
ENSG00000258890	CEP95	protein_coding	centrosomal protein 95 [Source:HGNC Symbol;Acc:HGNC:25141]	6.45635	6.37944	19.2666	1.17856	18.088	-16.9094	grey
ENSG00000151779	NBAS	protein_coding	neuroblastoma amplified sequence [Source:HGNC Symbol;Acc:HGNC:15625]	6.42721	6.40642	55.4344	37.6249	17.8095	19.8154	greenyellow
ENSG00000083312	TNPO1	protein_coding	transportin 1 [Source:HGNC Symbol;Acc:HGNC:6401]	6.40772	6.42365	32.066	10.3302	21.7358	-11.4055	greenyellow
ENSG00000138640	FAM13A	protein_coding	family with sequence similarity 13 member A [Source:HGNC Symbol;Acc:HGNC:19367]	6.36494	6.46097	12.6378	7.4959	5.14185	2.35405	grey
ENSG00000102189	EEA1	protein_coding	early endosome antigen 1 [Source:HGNC Symbol;Acc:HGNC:3185]	6.42753	6.40142	6.26608	1.87704	4.38904	-2.51199	grey
ENSG00000166326	TRIM44	protein_coding	tripartite motif containing 44 [Source:HGNC Symbol;Acc:HGNC:19016]	6.40677	6.42005	12.3674	1.00697	11.3604	-10.3534	black
ENSG00000271533	RP3-368A4.6	sense_intronic	0	6.43659	6.3906	45.2256	22.4823	22.7433	-0.260967	royalblue
ENSG00000153560	UBP1	protein_coding	upstream binding protein 1 (LBP-1a) [Source:HGNC Symbol;Acc:HGNC:12507]	6.45307	6.37278	22.9769	6.58842	16.3885	-9.80005	greenyellow
ENSG00000117016	RIMS3	protein_coding	regulating synaptic membrane exocytosis 3 [Source:HGNC Symbol;Acc:HGNC:21292]	6.34998	6.46852	28.2417	5.65333	22.5883	-16.935	black
ENSG00000123607	TTC21B	protein_coding	tetratricopeptide repeat domain 21B [Source:HGNC Symbol;Acc:HGNC:25660]	6.44438	6.37922	49.3608	29.4635	19.8972	9.5663	greenyellow
ENSG00000237238	BMS1P10	unprocessed_pseudogene	BMS1, ribosome biogenesis factor pseudogene 10 [Source:HGNC Symbol;Acc:HGNC:49154]	6.36361	6.45525	2.43504	0.83436	1.60068	-0.766323	grey
ENSG00000139436	GIT2	protein_coding	GIT ArfGAP 2 [Source:HGNC Symbol;Acc:HGNC:4273]	6.44475	6.37398	22.2091	2.29046	19.9186	-17.6282	greenyellow
ENSG00000125814	NAPB	protein_coding	NSF attachment protein beta [Source:HGNC Symbol;Acc:HGNC:15751]	6.32094	6.49054	64.3785	4.2061	60.1724	-55.9663	brown
ENSG00000134186	PRPF38B	protein_coding	pre-mRNA processing factor 38B [Source:HGNC Symbol;Acc:HGNC:25512]	6.48339	6.33663	18.8674	2.67763	16.1897	-13.5121	brown
ENSG00000089280	FUS	protein_coding	FUS RNA binding protein [Source:HGNC Symbol;Acc:HGNC:4010]	6.44286	6.37322	18.076	1.8579	16.2181	-14.3603	grey
ENSG00000078808	SDF4	protein_coding	stromal cell derived factor 4 [Source:HGNC Symbol;Acc:HGNC:24188]	6.40074	6.4088	73.6421	62.3474	11.2947	51.0527	royalblue
ENSG00000079102	RUNX1T1	protein_coding	RUNX1 translocation partner 1 [Source:HGNC Symbol;Acc:HGNC:1535]	6.42015	6.38789	6.83834	2.8898	3.94855	-1.05875	grey
ENSG00000112541	PDE10A	protein_coding	phosphodiesterase 10A [Source:HGNC Symbol;Acc:HGNC:8772]	6.42863	6.37689	6.61402	2.92305	3.69097	-0.76792	grey
ENSG00000170485	NPAS2	protein_coding	neuronal PAS domain protein 2 [Source:HGNC Symbol;Acc:HGNC:7895]	6.45352	6.35322	26.6736	2.59347	24.0801	-21.4867	cyan
ENSG00000109332	UBE2D3	protein_coding	ubiquitin conjugating enzyme E2 D3 [Source:HGNC Symbol;Acc:HGNC:12476]	6.3859	6.4162	12.8639	7.00477	5.8591	1.14568	grey
ENSG00000187555	USP7	protein_coding	ubiquitin specific peptidase 7 [Source:HGNC Symbol;Acc:HGNC:12630]	6.43246	6.37027	50.5853	3.09073	47.4945	-44.4038	greenyellow
ENSG00000110318	CEP126	protein_coding	centrosomal protein 126 [Source:HGNC Symbol;Acc:HGNC:29264]	6.36575	6.43285	12.3332	3.29909	9.0341	-5.73502	grey
ENSG00000127511	SIN3B	protein_coding	SIN3 transcription regulator family member B [Source:HGNC Symbol;Acc:HGNC:19354]	6.44908	6.35235	27.1065	1.77547	25.331	-23.5555	royalblue
ENSG00000170759	KIF5B	protein_coding	kinesin family member 5B [Source:HGNC Symbol;Acc:HGNC:6324]	6.40573	6.39132	9.83397	3.10701	6.72696	-3.61996	grey
ENSG00000162545	CAMK2N1	protein_coding	calcium/calmodulin dependent protein kinase II inhibitor 1 [Source:HGNC Symbol;Acc:HGNC:24190]	6.3004	6.49068	33.5768	15.3174	18.2595	-2.94208	brown
ENSG00000184156	KCNQ3	protein_coding	potassium voltage-gated channel subfamily Q member 3 [Source:HGNC Symbol;Acc:HGNC:6297]	6.43004	6.36673	43.3864	4.37871	39.0077	-34.629	darkorange
ENSG00000160613	PCSK7	protein_coding	proprotein convertase subtilisin/kexin type 7 [Source:HGNC Symbol;Acc:HGNC:8748]	6.45242	6.34501	18.4193	4.5478	13.8715	-9.32372	grey
ENSG00000177380	PPFIA3	protein_coding	PTPRF interacting protein alpha 3 [Source:HGNC Symbol;Acc:HGNC:9247]	6.3879	6.40547	86.8188	4.76579	82.053	-77.2872	royalblue
ENSG00000052841	TTC17	protein_coding	tetratricopeptide repeat domain 17 [Source:HGNC Symbol;Acc:HGNC:25596]	6.41322	6.37962	51.9697	12.4965	39.4732	-26.9767	greenyellow
ENSG00000157103	SLC6A1	protein_coding	solute carrier family 6 member 1 [Source:HGNC Symbol;Acc:HGNC:11042]	6.2878	6.49458	6.48838	3.10276	3.38562	-0.282858	grey
ENSG00000155093	PTPRN2	protein_coding	protein tyrosine phosphatase, receptor type N2 [Source:HGNC Symbol;Acc:HGNC:9677]	6.37927	6.40711	63.1806	34.6819	28.4987	6.18319	royalblue
ENSG00000156650	KAT6B	protein_coding	lysine acetyltransferase 6B [Source:HGNC Symbol;Acc:HGNC:17582]	6.35905	6.42373	4.71279	1.96727	2.74552	-0.778247	grey
ENSG00000159433	STARD9	protein_coding	StAR related lipid transfer domain containing 9 [Source:HGNC Symbol;Acc:HGNC:19162]	6.42245	6.35934	8.38015	1.60602	6.77413	-5.16811	grey
ENSG00000108018	SORCS1	protein_coding	sortilin related VPS10 domain containing receptor 1 [Source:HGNC Symbol;Acc:HGNC:16697]	6.37916	6.39938	18.1265	3.06011	15.0663	-12.0062	greenyellow
ENSG00000196504	PRPF40A	protein_coding	pre-mRNA processing factor 40 homolog A [Source:HGNC Symbol;Acc:HGNC:16463]	6.4164	6.36141	31.1845	10.1281	21.0565	-10.9284	greenyellow
ENSG00000240694	PNMA2	protein_coding	paraneoplastic Ma antigen 2 [Source:HGNC Symbol;Acc:HGNC:9159]	6.30989	6.45852	58.6662	16.7213	41.9449	-25.2235	brown
ENSG00000198198	SZT2	protein_coding	seizure threshold 2 homolog (mouse) [Source:HGNC Symbol;Acc:HGNC:29040]	6.36738	6.403	44.507	30.7037	13.8033	16.9004	royalblue
ENSG00000203879	GDI1	protein_coding	GDP dissociation inhibitor 1 [Source:HGNC Symbol;Acc:HGNC:4226]	6.40564	6.36254	62.7193	8.77129	53.948	-45.1768	black
ENSG00000173482	PTPRM	protein_coding	protein tyrosine phosphatase, receptor type M [Source:HGNC Symbol;Acc:HGNC:9675]	6.39938	6.36715	7.64386	0.691224	6.95264	-6.26141	grey
ENSG00000188971	#N/A	#N/A	#N/A	6.41958	6.34194	10.206	6.04297	4.16305	1.87992	grey
ENSG00000107077	KDM4C	protein_coding	lysine demethylase 4C [Source:HGNC Symbol;Acc:HGNC:17071]	6.40717	6.34979	46.5839	15.4598	31.1241	-15.6642	greenyellow
ENSG00000185722	ANKFY1	protein_coding	ankyrin repeat and FYVE domain containing 1 [Source:HGNC Symbol;Acc:HGNC:20763]	6.39701	6.35917	18.1838	2.46686	15.717	-13.2501	grey
ENSG00000198910	L1CAM	protein_coding	L1 cell adhesion molecule [Source:HGNC Symbol;Acc:HGNC:6470]	6.35824	6.39547	79.6199	36.0844	43.5355	-7.45107	royalblue
ENSG00000168056	LTBP3	protein_coding	latent transforming growth factor beta binding protein 3 [Source:HGNC Symbol;Acc:HGNC:6716]	6.32141	6.42737	91.5972	35.606	55.9912	-20.3852	royalblue
ENSG00000113805	CNTN3	protein_coding	contactin 3 [Source:HGNC Symbol;Acc:HGNC:2173]	6.37828	6.37328	14.061	3.50806	10.5529	-7.04487	greenyellow
ENSG00000242086	LINC00969	lincRNA	long intergenic non-protein coding RNA 969 [Source:HGNC Symbol;Acc:HGNC:48729]	6.33855	6.40784	5.67001	2.88317	2.78684	0.096324	grey
ENSG00000183020	AP2A2	protein_coding	adaptor related protein complex 2 alpha 2 subunit [Source:HGNC Symbol;Acc:HGNC:562]	6.40543	6.34402	21.4062	5.34642	16.0598	-10.7133	grey
ENSG00000101639	CEP192	protein_coding	centrosomal protein 192 [Source:HGNC Symbol;Acc:HGNC:25515]	6.37934	6.36848	54.2114	3.12083	51.0905	-47.9697	greenyellow
ENSG00000196581	AJAP1	protein_coding	adherens junctions associated protein 1 [Source:HGNC Symbol;Acc:HGNC:30801]	6.39293	6.34894	16.3941	11.7065	4.6876	7.0189	grey
ENSG00000139218	SCAF11	protein_coding	SR-related CTD associated factor 11 [Source:HGNC Symbol;Acc:HGNC:10784]	6.39195	6.34957	10.679	0.149319	10.5297	-10.3804	midnightblue
ENSG00000143473	KCNH1	protein_coding	potassium voltage-gated channel subfamily H member 1 [Source:HGNC Symbol;Acc:HGNC:6250]	6.3737	6.36384	31.5875	15.0172	16.5703	-1.55303	greenyellow
ENSG00000108309	RUNDC3A	protein_coding	RUN domain containing 3A [Source:HGNC Symbol;Acc:HGNC:16984]	6.33993	6.39076	42.5751	8.71114	33.8639	-25.1528	royalblue
ENSG00000054282	SDCCAG8	protein_coding	serologically defined colon cancer antigen 8 [Source:HGNC Symbol;Acc:HGNC:10671]	6.38145	6.34981	10.1826	5.99528	4.18729	1.80798	grey
ENSG00000196277	GRM7	protein_coding	glutamate metabotropic receptor 7 [Source:HGNC Symbol;Acc:HGNC:4599]	6.3981	6.33008	21.9652	8.37049	13.5947	-5.22417	greenyellow
ENSG00000144283	PKP4	protein_coding	plakophilin 4 [Source:HGNC Symbol;Acc:HGNC:9026]	6.39454	6.32844	17.5769	0.876406	16.7005	-15.8241	cyan
ENSG00000197343	ZNF655	protein_coding	zinc finger protein 655 [Source:HGNC Symbol;Acc:HGNC:30899]	6.41214	6.31093	25.1939	7.18995	18.004	-10.814	grey
ENSG00000108773	KAT2A	protein_coding	lysine acetyltransferase 2A [Source:HGNC Symbol;Acc:HGNC:4201]	6.33372	6.37885	92.0958	24.6955	67.4003	-42.7049	royalblue
ENSG00000129295	LRRC6	protein_coding	leucine rich repeat containing 6 [Source:HGNC Symbol;Acc:HGNC:16725]	6.38029	6.33141	14.5099	3.56535	10.9445	-7.37916	grey
ENSG00000072071	ADGRL1	protein_coding	adhesion G protein-coupled receptor L1 [Source:HGNC Symbol;Acc:HGNC:20973]	6.35093	6.35842	64.739	6.22485	58.5141	-52.2893	royalblue
ENSG00000087365	SF3B2	protein_coding	splicing factor 3b subunit 2 [Source:HGNC Symbol;Acc:HGNC:10769]	6.41154	6.3001	17.2262	5.43873	11.7875	-6.34873	royalblue
ENSG00000064999	ANKS1A	protein_coding	ankyrin repeat and sterile alpha motif domain containing 1A [Source:HGNC Symbol;Acc:HGNC:20961]	6.35745	6.34971	17.4221	6.20505	11.217	-5.012	royalblue
ENSG00000146830	GIGYF1	protein_coding	GRB10 interacting GYF protein 1 [Source:HGNC Symbol;Acc:HGNC:9126]	6.32248	6.38171	93.083	58.0451	35.038	23.0071	royalblue
ENSG00000133612	AGAP3	protein_coding	ArfGAP with GTPase domain, ankyrin repeat and PH domain 3 [Source:HGNC Symbol;Acc:HGNC:16923]	6.32638	6.37778	69.9007	44.7579	25.1428	19.6151	royalblue
ENSG00000091157	WDR7	protein_coding	WD repeat domain 7 [Source:HGNC Symbol;Acc:HGNC:13490]	6.34637	6.35672	25.2788	0.371608	24.9071	-24.5355	greenyellow
ENSG00000136527	TRA2B	protein_coding	transformer 2 beta homolog (Drosophila) [Source:HGNC Symbol;Acc:HGNC:10781]	6.35058	6.34637	7.80202	5.02771	2.77431	2.2534	grey
ENSG00000116106	EPHA4	protein_coding	EPH receptor A4 [Source:HGNC Symbol;Acc:HGNC:3388]	6.37284	6.32212	57.5613	13.8963	43.6651	-29.7688	darkorange
ENSG00000171798	KNDC1	protein_coding	kinase non-catalytic C-lobe domain containing 1 [Source:HGNC Symbol;Acc:HGNC:29374]	6.34014	6.35081	82.5077	43.1571	39.3506	3.80649	royalblue
ENSG00000112659	CUL9	protein_coding	cullin 9 [Source:HGNC Symbol;Acc:HGNC:15982]	6.3284	6.35833	68.8871	41.1322	27.7548	13.3774	royalblue
ENSG00000153147	SMARCA5	protein_coding	SWI/SNF related, matrix associated, actin dependent regulator of chromatin, subfamily a, member 5 [Source:HGNC Symbol;Acc:HGNC:11101]	6.38118	6.30807	38.4612	14.8303	23.6309	-8.80053	greenyellow
ENSG00000110075	PPP6R3	protein_coding	protein phosphatase 6 regulatory subunit 3 [Source:HGNC Symbol;Acc:HGNC:1173]	6.37131	6.31405	24.9475	3.03366	21.9139	-18.8802	greenyellow
ENSG00000122965	RBM19	protein_coding	RNA binding motif protein 19 [Source:HGNC Symbol;Acc:HGNC:29098]	6.34395	6.3387	23.6072	7.2619	16.3453	-9.08342	royalblue
ENSG00000085832	EPS15	protein_coding	epidermal growth factor receptor pathway substrate 15 [Source:HGNC Symbol;Acc:HGNC:3419]	6.30626	6.37285	26.1072	8.84496	17.2623	-8.41731	brown
ENSG00000179295	PTPN11	protein_coding	protein tyrosine phosphatase, non-receptor type 11 [Source:HGNC Symbol;Acc:HGNC:9644]	6.3596	6.32089	26.8377	2.05676	24.7809	-22.7242	darkorange
ENSG00000102858	MGRN1	protein_coding	mahogunin ring finger 1 [Source:HGNC Symbol;Acc:HGNC:20254]	6.33771	6.34084	1.832	0.293535	1.53847	-1.24493	grey
ENSG00000154358	OBSCN	protein_coding	obscurin, cytoskeletal calmodulin and titin-interacting RhoGEF [Source:HGNC Symbol;Acc:HGNC:15719]	6.35192	6.32469	51.9114	27.907	24.0044	3.90256	royalblue
ENSG00000176454	LPCAT4	protein_coding	lysophosphatidylcholine acyltransferase 4 [Source:HGNC Symbol;Acc:HGNC:30059]	6.32891	6.34561	14.9036	2.37448	12.5291	-10.1546	grey
ENSG00000145016	RUBCN	protein_coding	RUN and cysteine rich domain containing beclin 1 interacting protein [Source:HGNC Symbol;Acc:HGNC:28991]	6.37922	6.2971	17.9312	6.79998	11.1313	-4.33129	grey
ENSG00000136267	DGKB	protein_coding	diacylglycerol kinase beta [Source:HGNC Symbol;Acc:HGNC:2850]	6.33188	6.3412	6.78818	2.76261	4.02557	-1.26296	grey
ENSG00000167037	SGSM1	protein_coding	small G protein signaling modulator 1 [Source:HGNC Symbol;Acc:HGNC:29410]	6.41231	6.2623	11.4553	0.224992	11.2303	-11.0053	grey
ENSG00000264538	SUZ12P1	transcribed_unprocessed_pseudogene	SUZ12 polycomb repressive complex 2 subunit pseudogene 1 [Source:HGNC Symbol;Acc:HGNC:32421]	6.35495	6.31238	26.488	2.02135	24.4667	-22.4453	black
ENSG00000144029	MRPS5	protein_coding	mitochondrial ribosomal protein S5 [Source:HGNC Symbol;Acc:HGNC:14498]	6.28545	6.37726	6.45135	4.31982	2.13154	2.18828	grey
ENSG00000023228	NDUFS1	protein_coding	NADH:ubiquinone oxidoreductase core subunit S1 [Source:HGNC Symbol;Acc:HGNC:7707]	6.29438	6.36554	20.9014	7.23656	13.6648	-6.42826	brown
ENSG00000136002	ARHGEF4	protein_coding	Rho guanine nucleotide exchange factor 4 [Source:HGNC Symbol;Acc:HGNC:684]	6.29298	6.36645	93.6016	67.6873	25.9144	41.7729	royalblue
ENSG00000151422	FER	protein_coding	FER tyrosine kinase [Source:HGNC Symbol;Acc:HGNC:3655]	6.31945	6.34094	16.914	4.83031	12.0837	-7.25336	grey
ENSG00000055483	USP36	protein_coding	ubiquitin specific peptidase 36 [Source:HGNC Symbol;Acc:HGNC:20062]	6.31371	6.3457	13.2231	1.7102	11.5129	-9.80273	royalblue
ENSG00000147862	NFIB	protein_coding	nuclear factor I B [Source:HGNC Symbol;Acc:HGNC:7785]	6.33082	6.32669	4.4813	2.06207	2.41923	-0.357167	grey
ENSG00000111799	COL12A1	protein_coding	collagen type XII alpha 1 chain [Source:HGNC Symbol;Acc:HGNC:2188]	6.42105	6.23886	7.26361	3.03935	4.22426	-1.18492	grey
ENSG00000090863	GLG1	protein_coding	golgi glycoprotein 1 [Source:HGNC Symbol;Acc:HGNC:4316]	6.31534	6.33706	9.75404	1.36469	8.38935	-7.02466	grey
ENSG00000157064	NMNAT2	protein_coding	nicotinamide nucleotide adenylyltransferase 2 [Source:HGNC Symbol;Acc:HGNC:16789]	6.31932	6.33269	29.0466	5.47993	23.5667	-18.0867	darkorange
ENSG00000147724	FAM135B	protein_coding	family with sequence similarity 135 member B [Source:HGNC Symbol;Acc:HGNC:28029]	6.34117	6.30782	35.2548	10.6995	24.5553	-13.8558	royalblue
ENSG00000067842	ATP2B3	protein_coding	ATPase plasma membrane Ca2+ transporting 3 [Source:HGNC Symbol;Acc:HGNC:816]	6.29896	6.34648	76.2861	39.2955	36.9906	2.30497	royalblue
ENSG00000163399	ATP1A1	protein_coding	ATPase Na+/K+ transporting subunit alpha 1 [Source:HGNC Symbol;Acc:HGNC:799]	6.30821	6.33651	14.1245	6.80058	7.32388	-0.5233	grey
ENSG00000008300	CELSR3	protein_coding	cadherin EGF LAG seven-pass G-type receptor 3 [Source:HGNC Symbol;Acc:HGNC:3230]	6.28795	6.35179	86.0729	63.1929	22.88	40.3129	royalblue
ENSG00000106078	COBL	protein_coding	cordon-bleu WH2 repeat protein [Source:HGNC Symbol;Acc:HGNC:22199]	6.26565	6.37259	26.8358	5.63443	21.2014	-15.5669	greenyellow
ENSG00000124313	IQSEC2	protein_coding	IQ motif and Sec7 domain 2 [Source:HGNC Symbol;Acc:HGNC:29059]	6.31468	6.32432	33.2044	15.0181	18.1863	-3.16812	royalblue
ENSG00000221890	NPTXR	protein_coding	neuronal pentraxin receptor [Source:HGNC Symbol;Acc:HGNC:7954]	6.30059	6.33452	13.5294	0.0176119	13.5118	-13.4942	black
ENSG00000196950	SLC39A10	protein_coding	solute carrier family 39 member 10 [Source:HGNC Symbol;Acc:HGNC:20861]	6.28458	6.34748	20.2128	10.4811	9.73174	0.74937	grey
ENSG00000075407	ZNF37A	protein_coding	zinc finger protein 37A [Source:HGNC Symbol;Acc:HGNC:13102]	6.33946	6.29474	21.6038	3.74207	17.8617	-14.1196	grey
ENSG00000102385	DRP2	protein_coding	dystrophin related protein 2 [Source:HGNC Symbol;Acc:HGNC:3032]	6.33095	6.30254	9.86547	3.66629	6.19917	-2.53288	royalblue
ENSG00000114416	FXR1	protein_coding	FMR1 autosomal homolog 1 [Source:HGNC Symbol;Acc:HGNC:4023]	6.33467	6.29902	13.2595	1.26331	11.9962	-10.7329	darkgreen
ENSG00000129351	ILF3	protein_coding	interleukin enhancer binding factor 3 [Source:HGNC Symbol;Acc:HGNC:6038]	6.34094	6.29175	45.2062	0.373981	44.8322	-44.4582	darkturquoise
ENSG00000175866	BAIAP2	protein_coding	BAI1 associated protein 2 [Source:HGNC Symbol;Acc:HGNC:947]	6.30652	6.32382	13.2887	1.25796	12.0307	-10.7728	grey
ENSG00000198815	FOXJ3	protein_coding	forkhead box J3 [Source:HGNC Symbol;Acc:HGNC:29178]	6.31159	6.31885	2.51626	2.17806	0.338205	1.83985	grey
ENSG00000055044	NOP58	protein_coding	NOP58 ribonucleoprotein [Source:HGNC Symbol;Acc:HGNC:29926]	6.33434	6.29724	8.3491	2.35764	5.99146	-3.63382	greenyellow
ENSG00000127022	CANX	protein_coding	calnexin [Source:HGNC Symbol;Acc:HGNC:1473]	6.26946	6.35786	9.36223	3.16496	6.19727	-3.03231	grey
ENSG00000085978	ATG16L1	protein_coding	autophagy related 16 like 1 [Source:HGNC Symbol;Acc:HGNC:21498]	6.37672	6.2553	31.6677	11.3841	20.2836	-8.89945	greenyellow
ENSG00000022355	GABRA1	protein_coding	gamma-aminobutyric acid type A receptor alpha1 subunit [Source:HGNC Symbol;Acc:HGNC:4075]	6.26978	6.35574	28.928	6.22147	22.7065	-16.485	darkorange
ENSG00000164076	CAMKV	protein_coding	CaM kinase like vesicle associated [Source:HGNC Symbol;Acc:HGNC:28788]	6.30626	6.3133	39.103	23.1566	15.9464	7.21016	royalblue
ENSG00000215301	DDX3X	protein_coding	DEAD-box helicase 3, X-linked [Source:HGNC Symbol;Acc:HGNC:2745]	6.32148	6.29702	12.3981	4.83033	7.56777	-2.73744	grey
ENSG00000246922	UBAP1L	protein_coding	ubiquitin associated protein 1 like [Source:HGNC Symbol;Acc:HGNC:40028]	6.30602	6.30808	26.2636	3.4139	22.8497	-19.4358	grey
ENSG00000106772	PRUNE2	protein_coding	prune homolog 2 [Source:HGNC Symbol;Acc:HGNC:25209]	6.28863	6.32416	7.25972	2.46496	4.79476	-2.32979	grey
ENSG00000111879	FAM184A	protein_coding	family with sequence similarity 184 member A [Source:HGNC Symbol;Acc:HGNC:20991]	6.35544	6.25723	6.59165	3.1651	3.42655	-0.261443	grey
ENSG00000186111	PIP5K1C	protein_coding	phosphatidylinositol-4-phosphate 5-kinase type 1 gamma [Source:HGNC Symbol;Acc:HGNC:8996]	6.29011	6.31862	64.6167	9.74391	54.8728	-45.1289	royalblue
ENSG00000115504	EHBP1	protein_coding	EH domain binding protein 1 [Source:HGNC Symbol;Acc:HGNC:29144]	6.29425	6.31337	9.40114	5.49699	3.90415	1.59284	grey
ENSG00000084676	NCOA1	protein_coding	nuclear receptor coactivator 1 [Source:HGNC Symbol;Acc:HGNC:7668]	6.312	6.29553	42.593	18.159	24.434	-6.27493	greenyellow
ENSG00000175806	MSRA	protein_coding	methionine sulfoxide reductase A [Source:HGNC Symbol;Acc:HGNC:7377]	6.34062	6.26512	27.649	6.53541	21.1136	-14.5782	grey
ENSG00000159164	SV2A	protein_coding	synaptic vesicle glycoprotein 2A [Source:HGNC Symbol;Acc:HGNC:20566]	6.2748	6.32726	56.9372	21.9188	35.0184	-13.0996	black
ENSG00000255248	MIR100HG	processed_transcript	mir-100-let-7a-2 cluster host gene [Source:HGNC Symbol;Acc:HGNC:39522]	6.3089	6.29488	8.57031	2.02277	6.54754	-4.52476	grey
ENSG00000214655	ZSWIM8	protein_coding	zinc finger SWIM-type containing 8 [Source:HGNC Symbol;Acc:HGNC:23528]	6.26369	6.33428	58.874	30.4335	28.4405	1.99309	royalblue
ENSG00000143549	TPM3	protein_coding	tropomyosin 3 [Source:HGNC Symbol;Acc:HGNC:12012]	6.30555	6.29006	17.8043	11.1594	6.64492	4.51447	grey
ENSG00000173273	TNKS	protein_coding	tankyrase [Source:HGNC Symbol;Acc:HGNC:11941]	6.2833	6.30687	6.3878	2.98827	3.39952	-0.411252	grey
ENSG00000140943	MBTPS1	protein_coding	membrane bound transcription factor peptidase, site 1 [Source:HGNC Symbol;Acc:HGNC:15456]	6.30055	6.29005	18.8557	1.43479	17.4209	-15.9861	greenyellow
ENSG00000138592	USP8	protein_coding	ubiquitin specific peptidase 8 [Source:HGNC Symbol;Acc:HGNC:12631]	6.31324	6.27398	5.03881	0.969046	4.06976	-3.10071	grey
ENSG00000119242	CCDC92	protein_coding	coiled-coil domain containing 92 [Source:HGNC Symbol;Acc:HGNC:29563]	6.32497	6.26277	24.7987	6.9564	17.8423	-10.8859	royalblue
ENSG00000079691	CARMIL1	protein_coding	capping protein regulator and myosin 1 linker 1 [Source:HGNC Symbol;Acc:HGNC:21581]	6.30105	6.28492	20.2664	6.31726	13.9492	-7.63189	greenyellow
ENSG00000111670	GNPTAB	protein_coding	N-acetylglucosamine-1-phosphate transferase alpha and beta subunits [Source:HGNC Symbol;Acc:HGNC:29670]	6.2974	6.28772	32.1934	2.86716	29.3262	-26.4591	grey
ENSG00000207445	SNORD15B	snoRNA	small nucleolar RNA, C/D box 15B [Source:HGNC Symbol;Acc:HGNC:16649]	6.30029	6.28495	6.957	2.35188	4.60512	-2.25323	grey
ENSG00000007202	KIAA0100	protein_coding	KIAA0100 [Source:HGNC Symbol;Acc:HGNC:28960]	6.32326	6.2623	17.8228	0.380349	17.4424	-17.0621	darkturquoise
ENSG00000132535	DLG4	protein_coding	discs large MAGUK scaffold protein 4 [Source:HGNC Symbol;Acc:HGNC:2903]	6.29863	6.28259	64.1191	11.3933	52.7259	-41.3326	royalblue
ENSG00000164951	PDP1	protein_coding	pyruvate dehyrogenase phosphatase catalytic subunit 1 [Source:HGNC Symbol;Acc:HGNC:9279]	6.22277	6.35213	24.7233	5.39267	19.3307	-13.938	brown
ENSG00000165494	PCF11	protein_coding	PCF11 cleavage and polyadenylation factor subunit [Source:HGNC Symbol;Acc:HGNC:30097]	6.32346	6.25665	6.93049	2.30531	4.62519	-2.31988	grey
ENSG00000189056	RELN	protein_coding	reelin [Source:HGNC Symbol;Acc:HGNC:9957]	6.29209	6.28577	11.3991	4.74541	6.65371	-1.9083	grey
ENSG00000126070	AGO3	protein_coding	argonaute 3, RISC catalytic component [Source:HGNC Symbol;Acc:HGNC:18421]	6.26875	6.30207	19.863	8.96663	10.8963	-1.9297	royalblue
ENSG00000163873	GRIK3	protein_coding	glutamate ionotropic receptor kainate type subunit 3 [Source:HGNC Symbol;Acc:HGNC:4581]	6.31663	6.2561	4.0819	3.50915	0.572753	2.93639	grey
ENSG00000170456	DENND5B	protein_coding	DENN domain containing 5B [Source:HGNC Symbol;Acc:HGNC:28338]	6.26913	6.29991	6.84671	1.41634	5.43037	-4.01403	grey
ENSG00000135486	HNRNPA1	protein_coding	heterogeneous nuclear ribonucleoprotein A1 [Source:HGNC Symbol;Acc:HGNC:5031]	6.27832	6.28936	8.50166	2.40631	6.09535	-3.68903	grey
ENSG00000115266	APC2	protein_coding	APC2, WNT signaling pathway regulator [Source:HGNC Symbol;Acc:HGNC:24036]	6.24717	6.31641	101.923	19.1833	82.74	-63.5567	royalblue
ENSG00000118160	SLC8A2	protein_coding	solute carrier family 8 member A2 [Source:HGNC Symbol;Acc:HGNC:11069]	6.24383	6.31894	37.3888	1.56387	35.8249	-34.261	royalblue
ENSG00000078369	GNB1	protein_coding	G protein subunit beta 1 [Source:HGNC Symbol;Acc:HGNC:4396]	6.21591	6.34267	57.5184	33.1328	24.3856	8.74716	brown
ENSG00000160007	ARHGAP35	protein_coding	Rho GTPase activating protein 35 [Source:HGNC Symbol;Acc:HGNC:4591]	6.25155	6.30251	29.4591	0.652893	28.8062	-28.1533	black
ENSG00000164989	CCDC171	protein_coding	coiled-coil domain containing 171 [Source:HGNC Symbol;Acc:HGNC:29828]	6.2752	6.27564	3.89121	1.33829	2.55292	-1.21463	grey
ENSG00000158528	PPP1R9A	protein_coding	protein phosphatase 1 regulatory subunit 9A [Source:HGNC Symbol;Acc:HGNC:14946]	6.24709	6.30133	14.3252	4.39938	9.92578	-5.5264	grey
ENSG00000175893	ZDHHC21	protein_coding	zinc finger DHHC-type containing 21 [Source:HGNC Symbol;Acc:HGNC:20750]	6.24652	6.30175	30.3421	11.6959	18.6462	-6.95027	royalblue
ENSG00000099814	CEP170B	protein_coding	centrosomal protein 170B [Source:HGNC Symbol;Acc:HGNC:20362]	6.25896	6.28794	92.0228	33.6616	58.3613	-24.6997	royalblue
ENSG00000186166	CCDC84	protein_coding	coiled-coil domain containing 84 [Source:HGNC Symbol;Acc:HGNC:30460]	6.33765	6.21238	17.5672	4.05765	13.5095	-9.4519	grey
ENSG00000167281	RBFOX3	protein_coding	RNA binding protein, fox-1 homolog 3 [Source:HGNC Symbol;Acc:HGNC:27097]	6.21508	6.32726	66.0113	13.9844	52.0269	-38.0424	royalblue
ENSG00000196440	ARMCX4	protein_coding	armadillo repeat containing, X-linked 4 [Source:HGNC Symbol;Acc:HGNC:28615]	6.28294	6.25945	8.42636	4.10455	4.32181	-0.217263	grey
ENSG00000131507	NDFIP1	protein_coding	Nedd4 family interacting protein 1 [Source:HGNC Symbol;Acc:HGNC:17592]	6.25173	6.28589	32.5757	8.95194	23.6238	-14.6718	brown
ENSG00000104133	SPG11	protein_coding	spastic paraplegia 11 (autosomal recessive) [Source:HGNC Symbol;Acc:HGNC:11226]	6.27475	6.25824	11.6678	1.41035	10.2574	-8.84709	grey
ENSG00000172260	NEGR1	protein_coding	neuronal growth regulator 1 [Source:HGNC Symbol;Acc:HGNC:17302]	6.25411	6.27604	29.6059	13.7025	15.9034	-2.20084	brown
ENSG00000257647	RP11-701H24.3	lincRNA	0	6.21174	6.31548	6.36222	1.39272	4.9695	-3.57678	grey
ENSG00000164808	SPIDR	protein_coding	scaffolding protein involved in DNA repair [Source:HGNC Symbol;Acc:HGNC:28971]	6.27011	6.25423	5.16058	2.25081	2.90976	-0.658947	grey
ENSG00000196123	KIAA0895L	protein_coding	KIAA0895 like [Source:HGNC Symbol;Acc:HGNC:34408]	6.26918	6.24827	14.3183	3.44788	10.8704	-7.42253	royalblue
ENSG00000031003	FAM13B	protein_coding	family with sequence similarity 13 member B [Source:HGNC Symbol;Acc:HGNC:1335]	6.26615	6.25024	39.4266	14.7418	24.6848	-9.94296	greenyellow
ENSG00000148396	SEC16A	protein_coding	SEC16 homolog A, endoplasmic reticulum export factor [Source:HGNC Symbol;Acc:HGNC:29006]	6.24833	6.26571	86.6962	43.3222	43.374	-0.0517211	royalblue
ENSG00000141556	TBCD	protein_coding	tubulin folding cofactor D [Source:HGNC Symbol;Acc:HGNC:11581]	6.27128	6.24296	31.2643	4.71446	26.5498	-21.8354	royalblue
ENSG00000159086	PAXBP1	protein_coding	PAX3 and PAX7 binding protein 1 [Source:HGNC Symbol;Acc:HGNC:13579]	6.282	6.23157	20.0172	0.00375374	20.0135	-20.0097	greenyellow
ENSG00000110931	CAMKK2	protein_coding	calcium/calmodulin dependent protein kinase kinase 2 [Source:HGNC Symbol;Acc:HGNC:1470]	6.27293	6.23734	11.3419	2.18093	9.161	-6.98008	grey
ENSG00000183696	UPP1	protein_coding	uridine phosphorylase 1 [Source:HGNC Symbol;Acc:HGNC:12576]	6.26011	6.24911	10.3683	4.31036	6.05792	-1.74757	grey
ENSG00000084731	KIF3C	protein_coding	kinesin family member 3C [Source:HGNC Symbol;Acc:HGNC:6321]	6.19871	6.30702	54.4748	17.8502	36.6245	-18.7743	black
ENSG00000088808	PPP1R13B	protein_coding	protein phosphatase 1 regulatory subunit 13B [Source:HGNC Symbol;Acc:HGNC:14950]	6.28782	6.22052	26.869	0.716244	26.1528	-25.4365	darkturquoise
ENSG00000152894	PTPRK	protein_coding	protein tyrosine phosphatase, receptor type K [Source:HGNC Symbol;Acc:HGNC:9674]	6.23272	6.27193	7.28152	3.44467	3.83684	-0.392167	grey
ENSG00000187742	SECISBP2	protein_coding	SECIS binding protein 2 [Source:HGNC Symbol;Acc:HGNC:30972]	6.2546	6.25008	9.81691	3.95896	5.85796	-1.899	grey
ENSG00000138668	HNRNPD	protein_coding	heterogeneous nuclear ribonucleoprotein D [Source:HGNC Symbol;Acc:HGNC:5036]	6.24026	6.26144	9.88604	4.41819	5.46785	-1.04966	grey
ENSG00000173120	KDM2A	protein_coding	lysine demethylase 2A [Source:HGNC Symbol;Acc:HGNC:13606]	6.2636	6.23855	19.5119	3.05391	16.458	-13.404	black
ENSG00000172869	DMXL1	protein_coding	Dmx like 1 [Source:HGNC Symbol;Acc:HGNC:2937]	6.26888	6.23241	34.8143	13.7408	21.0735	-7.33271	greenyellow
ENSG00000107742	SPOCK2	protein_coding	sparc/osteonectin, cwcv and kazal-like domains proteoglycan (testican) 2 [Source:HGNC Symbol;Acc:HGNC:13564]	6.13991	6.35341	39.8024	7.12826	32.6741	-25.5459	brown
ENSG00000185189	NRBP2	protein_coding	nuclear receptor binding protein 2 [Source:HGNC Symbol;Acc:HGNC:19339]	6.23594	6.26261	63.9939	32.9563	31.0375	1.91879	royalblue
ENSG00000090060	PAPOLA	protein_coding	poly(A) polymerase alpha [Source:HGNC Symbol;Acc:HGNC:14981]	6.23675	6.26064	20.2942	0.670989	19.6232	-18.9522	darkgreen
ENSG00000111897	SERINC1	protein_coding	serine incorporator 1 [Source:HGNC Symbol;Acc:HGNC:13464]	6.13428	6.35689	30.7219	13.1319	17.59	-4.4581	brown
ENSG00000023287	RB1CC1	protein_coding	RB1 inducible coiled-coil 1 [Source:HGNC Symbol;Acc:HGNC:15574]	6.27243	6.22523	14.2157	4.93498	9.2807	-4.34572	grey
ENSG00000156642	NPTN	protein_coding	neuroplastin [Source:HGNC Symbol;Acc:HGNC:17867]	6.19612	6.29674	15.2153	2.44671	12.7685	-10.3218	grey
ENSG00000198900	TOP1	protein_coding	topoisomerase (DNA) I [Source:HGNC Symbol;Acc:HGNC:11986]	6.29621	6.20006	18.6893	1.23325	17.4561	-16.2228	grey
ENSG00000261069	RP11-701H24.4	lincRNA	0	6.1459	6.34051	7.2068	1.56021	5.64659	-4.08639	grey
ENSG00000127124	HIVEP3	protein_coding	human immunodeficiency virus type I enhancer binding protein 3 [Source:HGNC Symbol;Acc:HGNC:13561]	6.26941	6.22189	7.4473	5.32515	2.12215	3.203	grey
ENSG00000181222	POLR2A	protein_coding	RNA polymerase II subunit A [Source:HGNC Symbol;Acc:HGNC:9187]	6.22702	6.259	36.5833	3.97022	32.613	-28.6428	black
ENSG00000112983	BRD8	protein_coding	bromodomain containing 8 [Source:HGNC Symbol;Acc:HGNC:19874]	6.25725	6.22918	18.7008	7.79845	10.9024	-3.10393	grey
ENSG00000136811	ODF2	protein_coding	outer dense fiber of sperm tails 2 [Source:HGNC Symbol;Acc:HGNC:8114]	6.27502	6.2121	29.0167	12.5385	16.4783	-3.93977	royalblue
ENSG00000120948	TARDBP	protein_coding	TAR DNA binding protein [Source:HGNC Symbol;Acc:HGNC:11571]	6.2697	6.21686	11.3566	4.46188	6.89471	-2.43283	grey
ENSG00000143569	UBAP2L	protein_coding	ubiquitin associated protein 2 like [Source:HGNC Symbol;Acc:HGNC:29877]	6.22127	6.26227	9.44828	6.3383	3.10999	3.22831	grey
ENSG00000173320	STOX2	protein_coding	storkhead box 2 [Source:HGNC Symbol;Acc:HGNC:25450]	6.24781	6.23536	14.584	5.90656	8.67744	-2.77088	grey
ENSG00000131016	AKAP12	protein_coding	A-kinase anchoring protein 12 [Source:HGNC Symbol;Acc:HGNC:370]	6.25499	6.22836	20.8407	5.57958	15.2612	-9.68159	grey
ENSG00000083223	ZCCHC6	protein_coding	zinc finger CCHC-type containing 6 [Source:HGNC Symbol;Acc:HGNC:25817]	6.28777	6.19529	18.5888	6.04841	12.5404	-6.49202	grey
ENSG00000138162	TACC2	protein_coding	transforming acidic coiled-coil containing protein 2 [Source:HGNC Symbol;Acc:HGNC:11523]	6.30673	6.17682	31.7462	2.94494	28.8012	-25.8563	darkturquoise
ENSG00000101290	CDS2	protein_coding	CDP-diacylglycerol synthase 2 [Source:HGNC Symbol;Acc:HGNC:1801]	6.19912	6.27418	37.6156	2.84127	34.7743	-31.9331	brown
ENSG00000136279	DBNL	protein_coding	drebrin like [Source:HGNC Symbol;Acc:HGNC:2696]	6.2456	6.22899	13.6097	4.01132	9.59837	-5.58705	grey
ENSG00000141013	GAS8	protein_coding	growth arrest specific 8 [Source:HGNC Symbol;Acc:HGNC:4166]	6.20966	6.25703	13.8555	1.08559	12.7699	-11.6843	grey
ENSG00000102452	NALCN	protein_coding	sodium leak channel, non-selective [Source:HGNC Symbol;Acc:HGNC:19082]	6.23304	6.23381	16.747	1.97271	14.7743	-12.8016	greenyellow
ENSG00000078304	PPP2R5C	protein_coding	protein phosphatase 2 regulatory subunit B'gamma [Source:HGNC Symbol;Acc:HGNC:9311]	6.2376	6.22682	12.2522	0.667181	11.585	-10.9178	darkorange
ENSG00000163029	SMC6	protein_coding	structural maintenance of chromosomes 6 [Source:HGNC Symbol;Acc:HGNC:20466]	6.22437	6.23908	26.2713	13.948	12.3232	1.62476	royalblue
ENSG00000054965	FAM168A	protein_coding	family with sequence similarity 168 member A [Source:HGNC Symbol;Acc:HGNC:28999]	6.20635	6.25368	23.0027	2.66962	20.3331	-17.6635	black
ENSG00000153922	CHD1	protein_coding	chromodomain helicase DNA binding protein 1 [Source:HGNC Symbol;Acc:HGNC:1915]	6.2472	6.21379	20.3645	5.43362	14.9309	-9.49731	greenyellow
ENSG00000111300	NAA25	protein_coding	N(alpha)-acetyltransferase 25, NatB auxiliary subunit [Source:HGNC Symbol;Acc:HGNC:25783]	6.23642	6.22271	28.1792	4.56804	23.6112	-19.0431	greenyellow
ENSG00000157540	DYRK1A	protein_coding	dual specificity tyrosine phosphorylation regulated kinase 1A [Source:HGNC Symbol;Acc:HGNC:3091]	6.20969	6.24005	26.5319	0.00207997	26.5298	-26.5278	darkorange
ENSG00000114331	ACAP2	protein_coding	ArfGAP with coiled-coil, ankyrin repeat and PH domains 2 [Source:HGNC Symbol;Acc:HGNC:16469]	6.22855	6.21662	10.1183	3.17111	6.9472	-3.77609	grey
ENSG00000131504	DIAPH1	protein_coding	diaphanous related formin 1 [Source:HGNC Symbol;Acc:HGNC:2876]	6.24457	6.201	19.0333	2.02552	17.0078	-14.9823	darkturquoise
ENSG00000157796	WDR19	protein_coding	WD repeat domain 19 [Source:HGNC Symbol;Acc:HGNC:18340]	6.26219	6.18389	14.7254	5.30851	9.41687	-4.10835	greenyellow
ENSG00000133019	CHRM3	protein_coding	cholinergic receptor muscarinic 3 [Source:HGNC Symbol;Acc:HGNC:1952]	6.24058	6.19928	23.2566	10.6278	12.6289	-2.0011	grey
ENSG00000165521	EML5	protein_coding	echinoderm microtubule associated protein like 5 [Source:HGNC Symbol;Acc:HGNC:18197]	6.23858	6.20102	31.1546	2.34264	28.812	-26.4693	greenyellow
ENSG00000153291	SLC25A27	protein_coding	solute carrier family 25 member 27 [Source:HGNC Symbol;Acc:HGNC:21065]	6.17322	6.25846	22.6576	11.2253	11.4323	-0.207065	royalblue
ENSG00000075568	TMEM131	protein_coding	transmembrane protein 131 [Source:HGNC Symbol;Acc:HGNC:30366]	6.24097	6.19182	19.5215	10.4622	9.05935	1.40281	greenyellow
ENSG00000174485	DENND4A	protein_coding	DENN domain containing 4A [Source:HGNC Symbol;Acc:HGNC:24321]	6.22347	6.2083	78.3411	7.62438	70.7167	-63.0923	greenyellow
ENSG00000134030	CTIF	protein_coding	cap binding complex dependent translation initiation factor [Source:HGNC Symbol;Acc:HGNC:23925]	6.21173	6.21812	48.7848	10.4439	38.3409	-27.8969	royalblue
ENSG00000205937	RNPS1	protein_coding	RNA binding protein with serine rich domain 1 [Source:HGNC Symbol;Acc:HGNC:10080]	6.2272	6.20341	7.75975	1.24338	6.51638	-5.273	grey
ENSG00000119685	TTLL5	protein_coding	tubulin tyrosine ligase like 5 [Source:HGNC Symbol;Acc:HGNC:19963]	6.23324	6.19762	9.66884	1.54895	8.1199	-6.57095	grey
ENSG00000109971	HSPA8	protein_coding	heat shock protein family A (Hsp70) member 8 [Source:HGNC Symbol;Acc:HGNC:5241]	6.04625	6.36458	27.5351	5.49104	22.044	-16.553	brown
ENSG00000102901	CENPT	protein_coding	centromere protein T [Source:HGNC Symbol;Acc:HGNC:25787]	6.18498	6.23293	74.6176	24.5863	50.0312	-25.4449	royalblue
ENSG00000187239	FNBP1	protein_coding	formin binding protein 1 [Source:HGNC Symbol;Acc:HGNC:17069]	6.23577	6.18474	17.8106	5.45383	12.3568	-6.90296	grey
ENSG00000158560	DYNC1I1	protein_coding	dynein cytoplasmic 1 intermediate chain 1 [Source:HGNC Symbol;Acc:HGNC:2963]	6.20416	6.21449	8.33573	3.11903	5.2167	-2.09768	grey
ENSG00000178105	DDX10	protein_coding	DEAD-box helicase 10 [Source:HGNC Symbol;Acc:HGNC:2735]	6.25521	6.16262	10.5002	3.32812	7.17204	-3.84392	grey
ENSG00000136367	ZFHX2	protein_coding	zinc finger homeobox 2 [Source:HGNC Symbol;Acc:HGNC:20152]	6.21196	6.20248	17.0166	4.72291	12.2937	-7.5708	royalblue
ENSG00000080823	MOK	protein_coding	MOK protein kinase [Source:HGNC Symbol;Acc:HGNC:9833]	6.23083	6.18344	6.71432	0.55147	6.16285	-5.61138	brown
ENSG00000204514	ZNF814	protein_coding	zinc finger protein 814 [Source:HGNC Symbol;Acc:HGNC:33258]	6.23329	6.17972	9.17746	0.156839	9.02062	-8.86378	grey
ENSG00000110321	EIF4G2	protein_coding	eukaryotic translation initiation factor 4 gamma 2 [Source:HGNC Symbol;Acc:HGNC:3297]	6.16603	6.24301	19.6261	4.81158	14.8145	-10.0029	grey
ENSG00000160294	MCM3AP	protein_coding	minichromosome maintenance complex component 3 associated protein [Source:HGNC Symbol;Acc:HGNC:6946]	6.20732	6.19844	24.3714	0.00584656	24.3656	-24.3597	royalblue
ENSG00000068024	HDAC4	protein_coding	histone deacetylase 4 [Source:HGNC Symbol;Acc:HGNC:14063]	6.25104	6.15676	7.26735	4.51171	2.75564	1.75606	grey
ENSG00000007516	BAIAP3	protein_coding	BAI1 associated protein 3 [Source:HGNC Symbol;Acc:HGNC:948]	6.1465	6.25539	25.2026	5.19359	20.009	-14.8154	royalblue
ENSG00000204371	EHMT2	protein_coding	euchromatic histone lysine methyltransferase 2 [Source:HGNC Symbol;Acc:HGNC:14129]	6.22569	6.179	97.5552	70.7992	26.7561	44.0431	royalblue
ENSG00000186409	CCDC30	protein_coding	coiled-coil domain containing 30 [Source:HGNC Symbol;Acc:HGNC:26103]	6.17789	6.22313	7.16543	5.87697	1.28847	4.5885	grey
ENSG00000185219	ZNF445	protein_coding	zinc finger protein 445 [Source:HGNC Symbol;Acc:HGNC:21018]	6.17637	6.22336	3.66167	2.76786	0.893805	1.87406	grey
ENSG00000156931	VPS8	protein_coding	VPS8, CORVET complex subunit [Source:HGNC Symbol;Acc:HGNC:29122]	6.23187	6.16923	38.2872	14.1825	24.1047	-9.92216	greenyellow
ENSG00000104290	FZD3	protein_coding	frizzled class receptor 3 [Source:HGNC Symbol;Acc:HGNC:4041]	6.17994	6.21808	13.8659	4.37049	9.4954	-5.12491	grey
ENSG00000159459	UBR1	protein_coding	ubiquitin protein ligase E3 component n-recognin 1 [Source:HGNC Symbol;Acc:HGNC:16808]	6.21301	6.18626	54.1246	7.28154	46.843	-39.5615	greenyellow
ENSG00000050748	MAPK9	protein_coding	mitogen-activated protein kinase 9 [Source:HGNC Symbol;Acc:HGNC:6886]	6.18755	6.20975	15.9499	5.08624	10.8637	-5.77744	grey
ENSG00000068305	MEF2A	protein_coding	myocyte enhancer factor 2A [Source:HGNC Symbol;Acc:HGNC:6993]	6.1856	6.20853	21.3543	1.13659	20.2177	-19.0811	greenyellow
ENSG00000135519	KCNH3	protein_coding	potassium voltage-gated channel subfamily H member 3 [Source:HGNC Symbol;Acc:HGNC:6252]	6.17112	6.22088	49.1809	21.504	27.6769	-6.17286	royalblue
ENSG00000117360	PRPF3	protein_coding	pre-mRNA processing factor 3 [Source:HGNC Symbol;Acc:HGNC:17348]	6.21004	6.17521	8.38854	6.09657	2.29197	3.80459	grey
ENSG00000092199	HNRNPC	protein_coding	heterogeneous nuclear ribonucleoprotein C (C1/C2) [Source:HGNC Symbol;Acc:HGNC:5035]	6.18885	6.19279	7.8751	1.78279	6.09232	-4.30953	grey
ENSG00000146147	MLIP	protein_coding	muscular LMNA-interacting protein [Source:HGNC Symbol;Acc:HGNC:21355]	6.27686	6.10579	22.6663	1.1651	21.5012	-20.3361	cyan
ENSG00000267934	CTB-176F20.3	antisense	0	6.20216	6.1759	6.97535	0.314083	6.66126	-6.34718	grey
ENSG00000169744	LDB2	protein_coding	LIM domain binding 2 [Source:HGNC Symbol;Acc:HGNC:6533]	6.19111	6.1839	23.0804	2.0404	21.04	-18.9996	darkgrey
ENSG00000106617	PRKAG2	protein_coding	protein kinase AMP-activated non-catalytic subunit gamma 2 [Source:HGNC Symbol;Acc:HGNC:9386]	6.23028	6.14605	28.571	1.06255	27.5084	-26.4459	cyan
ENSG00000136068	FLNB	protein_coding	filamin B [Source:HGNC Symbol;Acc:HGNC:3755]	6.21257	6.16269	7.80719	4.75724	3.04995	1.70729	grey
ENSG00000160305	DIP2A	protein_coding	disco interacting protein 2 homolog A [Source:HGNC Symbol;Acc:HGNC:17217]	6.19774	6.17549	10.8222	0.00892657	10.8132	-10.8043	grey
ENSG00000146352	CLVS2	protein_coding	clavesin 2 [Source:HGNC Symbol;Acc:HGNC:23046]	6.13327	6.23508	17.6995	7.47853	10.221	-2.74247	grey
ENSG00000164327	RICTOR	protein_coding	RPTOR independent companion of MTOR complex 2 [Source:HGNC Symbol;Acc:HGNC:28611]	6.20461	6.16385	16.9784	6.20856	10.7698	-4.56124	grey
ENSG00000225206	MIR137HG	lincRNA	MIR137 host gene [Source:HGNC Symbol;Acc:HGNC:42871]	6.20021	6.1637	15.0706	8.91449	6.15608	2.75841	grey
ENSG00000197043	ANXA6	protein_coding	annexin A6 [Source:HGNC Symbol;Acc:HGNC:544]	6.1613	6.19677	18.0674	4.50006	13.5674	-9.06729	black
ENSG00000175471	MCTP1	protein_coding	multiple C2 and transmembrane domain containing 1 [Source:HGNC Symbol;Acc:HGNC:26183]	6.1269	6.22908	13.2559	4.03724	9.21869	-5.18145	grey
ENSG00000096063	SRPK1	protein_coding	SRSF protein kinase 1 [Source:HGNC Symbol;Acc:HGNC:11305]	6.16232	6.19473	7.76585	3.08386	4.68198	-1.59812	grey
ENSG00000170871	KIAA0232	protein_coding	KIAA0232 [Source:HGNC Symbol;Acc:HGNC:28992]	6.17635	6.1785	25.2648	8.91885	16.3459	-7.42708	grey
ENSG00000125386	FAM193A	protein_coding	family with sequence similarity 193 member A [Source:HGNC Symbol;Acc:HGNC:16822]	6.17038	6.1819	6.69805	3.85805	2.84	1.01805	grey
ENSG00000134324	LPIN1	protein_coding	lipin 1 [Source:HGNC Symbol;Acc:HGNC:13345]	6.18435	6.16803	3.86526	2.52057	1.34469	1.17587	grey
ENSG00000015171	ZMYND11	protein_coding	zinc finger MYND-type containing 11 [Source:HGNC Symbol;Acc:HGNC:16966]	6.1711	6.17951	10.314	2.90172	7.41226	-4.51054	grey
ENSG00000134769	DTNA	protein_coding	dystrobrevin alpha [Source:HGNC Symbol;Acc:HGNC:3057]	6.16458	6.18032	13.4643	1.38113	12.0831	-10.702	royalblue
ENSG00000166734	CASC4	protein_coding	cancer susceptibility candidate 4 [Source:HGNC Symbol;Acc:HGNC:24892]	6.19772	6.14864	16.912	0.735731	16.1763	-15.4406	greenyellow
ENSG00000163644	PPM1K	protein_coding	protein phosphatase, Mg2+/Mn2+ dependent 1K [Source:HGNC Symbol;Acc:HGNC:25415]	6.12858	6.21355	7.89101	4.50338	3.38763	1.11575	grey
ENSG00000168724	DNAJC21	protein_coding	DnaJ heat shock protein family (Hsp40) member C21 [Source:HGNC Symbol;Acc:HGNC:27030]	6.19644	6.1474	10.2557	5.12098	5.13476	-0.0137842	grey
ENSG00000048540	LMO3	protein_coding	LIM domain only 3 [Source:HGNC Symbol;Acc:HGNC:6643]	6.10698	6.23149	25.917	2.1969	23.7201	-21.5232	brown
ENSG00000128833	MYO5C	protein_coding	myosin VC [Source:HGNC Symbol;Acc:HGNC:7604]	6.19501	6.14734	8.69594	1.81384	6.88209	-5.06825	grey
ENSG00000067048	DDX3Y	protein_coding	DEAD-box helicase 3, Y-linked [Source:HGNC Symbol;Acc:HGNC:2699]	6.19675	6.1446	5.59196	0.149766	5.44219	-5.29242	grey
ENSG00000156515	HK1	protein_coding	hexokinase 1 [Source:HGNC Symbol;Acc:HGNC:4922]	6.19841	6.14294	17.4145	0.933152	16.4814	-15.5482	darkorange
ENSG00000187231	SESTD1	protein_coding	SEC14 and spectrin domain containing 1 [Source:HGNC Symbol;Acc:HGNC:18379]	6.14555	6.19148	19.7624	9.97625	9.78617	0.190084	brown
ENSG00000170525	PFKFB3	protein_coding	6-phosphofructo-2-kinase/fructose-2,6-biphosphatase 3 [Source:HGNC Symbol;Acc:HGNC:8874]	6.27009	6.07375	31.1892	4.22847	26.9608	-22.7323	greenyellow
ENSG00000167972	ABCA3	protein_coding	ATP binding cassette subfamily A member 3 [Source:HGNC Symbol;Acc:HGNC:33]	6.15182	6.18323	69.3032	20.214	49.0892	-28.8752	royalblue
ENSG00000177570	SAMD12	protein_coding	sterile alpha motif domain containing 12 [Source:HGNC Symbol;Acc:HGNC:31750]	6.13859	6.19515	14.0358	4.18681	9.84896	-5.66215	grey
ENSG00000009307	CSDE1	protein_coding	cold shock domain containing E1 [Source:HGNC Symbol;Acc:HGNC:29905]	6.1789	6.15487	42.786	12.4945	30.2915	-17.797	darkorange
ENSG00000134444	KIAA1468	protein_coding	KIAA1468 [Source:HGNC Symbol;Acc:HGNC:29289]	6.14382	6.18749	18.5572	0.510645	18.0466	-17.536	greenyellow
ENSG00000070018	LRP6	protein_coding	LDL receptor related protein 6 [Source:HGNC Symbol;Acc:HGNC:6698]	6.13825	6.19158	5.68522	1.23915	4.44608	-3.20693	grey
ENSG00000116793	PHTF1	protein_coding	putative homeodomain transcription factor 1 [Source:HGNC Symbol;Acc:HGNC:8939]	6.15845	6.17224	18.0971	4.5127	13.5844	-9.07165	royalblue
ENSG00000090861	AARS	protein_coding	alanyl-tRNA synthetase [Source:HGNC Symbol;Acc:HGNC:20]	6.13681	6.19206	32.8305	2.57074	30.2598	-27.689	black
ENSG00000171533	MAP6	protein_coding	microtubule associated protein 6 [Source:HGNC Symbol;Acc:HGNC:6868]	6.12263	6.20539	4.39728	1.37885	3.01843	-1.63958	grey
ENSG00000130559	CAMSAP1	protein_coding	calmodulin regulated spectrin associated protein 1 [Source:HGNC Symbol;Acc:HGNC:19946]	6.18984	6.13783	12.0916	4.03229	8.05931	-4.02702	grey
ENSG00000135049	AGTPBP1	protein_coding	ATP/GTP binding protein 1 [Source:HGNC Symbol;Acc:HGNC:17258]	6.17983	6.14175	37.2129	9.39231	27.8206	-18.4282	greenyellow
ENSG00000171853	TRAPPC12	protein_coding	trafficking protein particle complex 12 [Source:HGNC Symbol;Acc:HGNC:24284]	6.1791	6.13846	20.435	6.57529	13.8597	-7.28441	royalblue
ENSG00000113648	H2AFY	protein_coding	H2A histone family member Y [Source:HGNC Symbol;Acc:HGNC:4740]	6.14177	6.16859	4.91855	2.75029	2.16826	0.582024	grey
ENSG00000168488	ATXN2L	protein_coding	ataxin 2 like [Source:HGNC Symbol;Acc:HGNC:31326]	6.17482	6.13696	39.6864	9.14608	30.5403	-21.3942	royalblue
ENSG00000058668	ATP2B4	protein_coding	ATPase plasma membrane Ca2+ transporting 4 [Source:HGNC Symbol;Acc:HGNC:817]	6.15627	6.15337	12.1347	3.55162	8.58313	-5.0315	brown
ENSG00000006432	MAP3K9	protein_coding	mitogen-activated protein kinase kinase kinase 9 [Source:HGNC Symbol;Acc:HGNC:6861]	6.194	6.11741	11.2057	1.45114	9.75453	-8.30338	grey
ENSG00000157764	BRAF	protein_coding	B-Raf proto-oncogene, serine/threonine kinase [Source:HGNC Symbol;Acc:HGNC:1097]	6.18103	6.12392	28.4971	5.95808	22.539	-16.581	greenyellow
ENSG00000100401	RANGAP1	protein_coding	Ran GTPase activating protein 1 [Source:HGNC Symbol;Acc:HGNC:9854]	6.10424	6.19469	42.7313	0.0221213	42.7092	-42.687	black
ENSG00000197601	FAR1	protein_coding	fatty acyl-CoA reductase 1 [Source:HGNC Symbol;Acc:HGNC:26222]	6.18189	6.11914	31.5168	9.79266	21.7241	-11.9315	royalblue
ENSG00000129250	KIF1C	protein_coding	kinesin family member 1C [Source:HGNC Symbol;Acc:HGNC:6317]	6.12807	6.16987	37.8315	7.80245	30.0291	-22.2266	royalblue
ENSG00000166377	ATP9B	protein_coding	ATPase phospholipid transporting 9B (putative) [Source:HGNC Symbol;Acc:HGNC:13541]	6.15376	6.14539	2.77401	0.212102	2.56191	-2.34981	grey
ENSG00000156103	MMP16	protein_coding	matrix metallopeptidase 16 [Source:HGNC Symbol;Acc:HGNC:7162]	6.13721	6.15851	21.5128	1.49674	20.016	-18.5193	brown
ENSG00000247556	OIP5-AS1	processed_transcript	OIP5 antisense RNA 1 [Source:HGNC Symbol;Acc:HGNC:43563]	6.05937	6.22995	33.9641	4.30075	29.6634	-25.3626	brown
ENSG00000157152	SYN2	protein_coding	synapsin II [Source:HGNC Symbol;Acc:HGNC:11495]	6.13023	6.16246	22.4452	8.36388	14.0813	-5.71746	brown
ENSG00000048052	HDAC9	protein_coding	histone deacetylase 9 [Source:HGNC Symbol;Acc:HGNC:14065]	6.1817	6.1113	9.35731	4.63295	4.72436	-0.0914164	grey
ENSG00000116641	DOCK7	protein_coding	dedicator of cytokinesis 7 [Source:HGNC Symbol;Acc:HGNC:19190]	6.1809	6.11076	61.5354	37.6258	23.9096	13.7161	greenyellow
ENSG00000120798	NR2C1	protein_coding	nuclear receptor subfamily 2 group C member 1 [Source:HGNC Symbol;Acc:HGNC:7971]	6.21145	6.07783	27.2637	3.72248	23.5412	-19.8187	greenyellow
ENSG00000198053	SIRPA	protein_coding	signal regulatory protein alpha [Source:HGNC Symbol;Acc:HGNC:9662]	6.12657	6.15742	21.7362	0.705205	21.031	-20.3258	black
ENSG00000011566	MAP4K3	protein_coding	mitogen-activated protein kinase kinase kinase kinase 3 [Source:HGNC Symbol;Acc:HGNC:6865]	6.12177	6.16176	47.6933	22.387	25.3063	-2.91926	greenyellow
ENSG00000112200	ZNF451	protein_coding	zinc finger protein 451 [Source:HGNC Symbol;Acc:HGNC:21091]	6.1785	6.1064	55.408	16.7462	38.6618	-21.9156	greenyellow
ENSG00000189212	DPY19L2P1	transcribed_unprocessed_pseudogene	DPY19L2 pseudogene 1 [Source:HGNC Symbol;Acc:HGNC:22305]	6.16447	6.11953	66.0969	32.5432	33.5537	-1.01047	royalblue
ENSG00000100346	CACNA1I	protein_coding	calcium voltage-gated channel subunit alpha1 I [Source:HGNC Symbol;Acc:HGNC:1396]	6.1459	6.13664	77.172	2.1558	75.0162	-72.8604	royalblue
ENSG00000039319	ZFYVE16	protein_coding	zinc finger FYVE-type containing 16 [Source:HGNC Symbol;Acc:HGNC:20756]	6.19333	6.08895	64.0699	20.3719	43.698	-23.3261	greenyellow
ENSG00000140443	IGF1R	protein_coding	insulin like growth factor 1 receptor [Source:HGNC Symbol;Acc:HGNC:5465]	6.16097	6.11912	14.159	1.01459	13.1444	-12.1298	greenyellow
ENSG00000056097	ZFR	protein_coding	zinc finger RNA binding protein [Source:HGNC Symbol;Acc:HGNC:17277]	6.15162	6.12659	69.9641	27.8494	42.1147	-14.2653	greenyellow
ENSG00000184787	UBE2G2	protein_coding	ubiquitin conjugating enzyme E2 G2 [Source:HGNC Symbol;Acc:HGNC:12483]	6.12249	6.15397	7.94174	0.0121467	7.9296	-7.91745	grey
ENSG00000175931	UBE2O	protein_coding	ubiquitin conjugating enzyme E2 O [Source:HGNC Symbol;Acc:HGNC:29554]	6.12148	6.15233	75.1446	17.1244	58.0202	-40.8958	royalblue
ENSG00000128245	YWHAH	protein_coding	tyrosine 3-monooxygenase/tryptophan 5-monooxygenase activation protein eta [Source:HGNC Symbol;Acc:HGNC:12853]	6.04189	6.22671	43.2503	0.693754	42.5565	-41.8628	brown
ENSG00000196235	SUPT5H	protein_coding	SPT5 homolog, DSIF elongation factor subunit [Source:HGNC Symbol;Acc:HGNC:11469]	6.15261	6.12198	84.7267	7.52983	77.1969	-69.667	royalblue
ENSG00000231312	AC007246.3	antisense	0	6.14651	6.12413	4.69255	2.53324	2.15931	0.373939	grey
ENSG00000108510	MED13	protein_coding	mediator complex subunit 13 [Source:HGNC Symbol;Acc:HGNC:22474]	6.11443	6.15259	19.789	0.53532	19.2536	-18.7183	greenyellow
ENSG00000182923	CEP63	protein_coding	centrosomal protein 63 [Source:HGNC Symbol;Acc:HGNC:25815]	6.1529	6.11571	4.91891	3.48712	1.43179	2.05533	grey
ENSG00000005700	IBTK	protein_coding	inhibitor of Bruton tyrosine kinase [Source:HGNC Symbol;Acc:HGNC:17853]	6.13696	6.12504	51.2409	14.9668	36.2741	-21.3074	greenyellow
ENSG00000100523	DDHD1	protein_coding	DDHD domain containing 1 [Source:HGNC Symbol;Acc:HGNC:19714]	6.17667	6.08541	49.3025	6.41334	42.8891	-36.4758	greenyellow
ENSG00000169855	ROBO1	protein_coding	roundabout guidance receptor 1 [Source:HGNC Symbol;Acc:HGNC:10249]	6.18977	6.0721	12.2272	5.908	6.31918	-0.411182	grey
ENSG00000095787	WAC	protein_coding	WW domain containing adaptor with coiled-coil [Source:HGNC Symbol;Acc:HGNC:17327]	6.12669	6.1311	38.0949	5.23996	32.8549	-27.615	darkorange
ENSG00000141431	ASXL3	protein_coding	additional sex combs like 3, transcriptional regulator [Source:HGNC Symbol;Acc:HGNC:29357]	6.15576	6.10245	13.3307	0.164971	13.1657	-13.0008	greenyellow
ENSG00000067191	CACNB1	protein_coding	calcium voltage-gated channel auxiliary subunit beta 1 [Source:HGNC Symbol;Acc:HGNC:1401]	6.13849	6.11791	15.1244	0.905339	14.2191	-13.3137	black
ENSG00000162869	PPP1R21	protein_coding	protein phosphatase 1 regulatory subunit 21 [Source:HGNC Symbol;Acc:HGNC:30595]	6.10279	6.1464	0.99859	0.824466	0.174124	0.650343	grey
ENSG00000168490	PHYHIP	protein_coding	phytanoyl-CoA 2-hydroxylase interacting protein [Source:HGNC Symbol;Acc:HGNC:16865]	6.07652	6.17051	43.5447	10.4025	33.1422	-22.7397	black
ENSG00000162664	ZNF326	protein_coding	zinc finger protein 326 [Source:HGNC Symbol;Acc:HGNC:14104]	6.15851	6.09216	14.2456	5.32232	8.92324	-3.60092	royalblue
ENSG00000100030	MAPK1	protein_coding	mitogen-activated protein kinase 1 [Source:HGNC Symbol;Acc:HGNC:6871]	6.04519	6.19876	44.3304	0.64131	43.6891	-43.0478	brown
ENSG00000117625	RCOR3	protein_coding	REST corepressor 3 [Source:HGNC Symbol;Acc:HGNC:25594]	6.18318	6.06621	13.9354	0.840884	13.0945	-12.2536	midnightblue
ENSG00000071189	SNX13	protein_coding	sorting nexin 13 [Source:HGNC Symbol;Acc:HGNC:21335]	6.12405	6.12168	30.5174	5.82149	24.6959	-18.8744	grey
ENSG00000170160	CCDC144A	protein_coding	coiled-coil domain containing 144A [Source:HGNC Symbol;Acc:HGNC:29072]	6.31303	5.94272	7.93381	0.37793	7.55588	-7.17795	white
ENSG00000087095	NLK	protein_coding	nemo like kinase [Source:HGNC Symbol;Acc:HGNC:29858]	6.07906	6.16355	18.0525	0.203226	17.8493	-17.6461	darkorange
ENSG00000108021	FAM208B	protein_coding	family with sequence similarity 208 member B [Source:HGNC Symbol;Acc:HGNC:23484]	6.11268	6.13119	40.8042	0.961147	39.8431	-38.8819	darkgreen
ENSG00000104381	GDAP1	protein_coding	ganglioside induced differentiation associated protein 1 [Source:HGNC Symbol;Acc:HGNC:15968]	6.10141	6.13653	7.0551	2.85386	4.20124	-1.34738	grey
ENSG00000123104	ITPR2	protein_coding	inositol 1,4,5-trisphosphate receptor type 2 [Source:HGNC Symbol;Acc:HGNC:6181]	6.12563	6.11042	7.54698	1.32419	6.2228	-4.89861	grey
ENSG00000128989	ARPP19	protein_coding	cAMP regulated phosphoprotein 19 [Source:HGNC Symbol;Acc:HGNC:16967]	6.00781	6.22076	16.7347	1.73138	15.0033	-13.2719	brown
ENSG00000163166	IWS1	protein_coding	IWS1, SUPT6H interacting protein [Source:HGNC Symbol;Acc:HGNC:25467]	6.10384	6.13002	3.44064	2.40808	1.03255	1.37553	grey
ENSG00000157985	AGAP1	protein_coding	ArfGAP with GTPase domain, ankyrin repeat and PH domain 1 [Source:HGNC Symbol;Acc:HGNC:16922]	6.11526	6.11879	8.16071	3.21171	4.949	-1.73729	grey
ENSG00000133835	HSD17B4	protein_coding	hydroxysteroid 17-beta dehydrogenase 4 [Source:HGNC Symbol;Acc:HGNC:5213]	6.07621	6.15539	3.2168	1.84095	1.37585	0.465105	grey
ENSG00000133302	SLF1	protein_coding	SMC5-SMC6 complex localization factor 1 [Source:HGNC Symbol;Acc:HGNC:25408]	6.14464	6.08718	45.7518	8.59037	37.1614	-28.5711	grey
ENSG00000178950	GAK	protein_coding	cyclin G associated kinase [Source:HGNC Symbol;Acc:HGNC:4113]	6.12831	6.10249	42.4738	23.8407	18.633	5.2077	royalblue
ENSG00000081026	MAGI3	protein_coding	membrane associated guanylate kinase, WW and PDZ domain containing 3 [Source:HGNC Symbol;Acc:HGNC:29647]	6.13927	6.09131	14.4288	9.32774	5.10104	4.2267	grey
ENSG00000137766	UNC13C	protein_coding	unc-13 homolog C [Source:HGNC Symbol;Acc:HGNC:23149]	6.12213	6.10432	8.06574	1.45721	6.60853	-5.15132	grey
ENSG00000204262	COL5A2	protein_coding	collagen type V alpha 2 chain [Source:HGNC Symbol;Acc:HGNC:2210]	6.07666	6.14705	3.80058	2.79844	1.00214	1.7963	grey
ENSG00000124006	OBSL1	protein_coding	obscurin like 1 [Source:HGNC Symbol;Acc:HGNC:29092]	6.02507	6.19537	57.3823	37.956	19.4262	18.5298	royalblue
ENSG00000087470	DNM1L	protein_coding	dynamin 1 like [Source:HGNC Symbol;Acc:HGNC:2973]	6.16717	6.06043	73.9913	14.6946	59.2968	-44.6022	greenyellow
ENSG00000163848	ZNF148	protein_coding	zinc finger protein 148 [Source:HGNC Symbol;Acc:HGNC:12933]	6.11634	6.10489	30.3663	5.61321	24.7531	-19.1399	darkorange
ENSG00000092096	SLC22A17	protein_coding	solute carrier family 22 member 17 [Source:HGNC Symbol;Acc:HGNC:23095]	6.08998	6.12883	23.6717	4.94292	18.7288	-13.7858	royalblue
ENSG00000146021	KLHL3	protein_coding	kelch like family member 3 [Source:HGNC Symbol;Acc:HGNC:6354]	6.08584	6.12949	6.2723	4.13769	2.13461	2.00309	grey
ENSG00000113763	UNC5A	protein_coding	unc-5 netrin receptor A [Source:HGNC Symbol;Acc:HGNC:12567]	6.11006	6.10489	42.7725	26.9552	15.8173	11.1379	royalblue
ENSG00000075856	SART3	protein_coding	squamous cell carcinoma antigen recognized by T-cells 3 [Source:HGNC Symbol;Acc:HGNC:16860]	6.14555	6.06856	24.1146	0.915962	23.1986	-22.2826	darkturquoise
ENSG00000145526	CDH18	protein_coding	cadherin 18 [Source:HGNC Symbol;Acc:HGNC:1757]	6.08604	6.12368	19.7408	7.11026	12.6305	-5.52025	grey
ENSG00000188352	FOCAD	protein_coding	focadhesin [Source:HGNC Symbol;Acc:HGNC:23377]	6.10484	6.10573	36.6691	6.58084	30.0882	-23.5074	greenyellow
ENSG00000161203	AP2M1	protein_coding	adaptor related protein complex 2 mu 1 subunit [Source:HGNC Symbol;Acc:HGNC:564]	6.12463	6.08535	29.5128	3.5367	25.9761	-22.4394	darkorange
ENSG00000182901	RGS7	protein_coding	regulator of G-protein signaling 7 [Source:HGNC Symbol;Acc:HGNC:10003]	6.12019	6.08938	42.0936	21.4464	20.6472	0.79923	greenyellow
ENSG00000167658	EEF2	protein_coding	eukaryotic translation elongation factor 2 [Source:HGNC Symbol;Acc:HGNC:3214]	6.03612	6.16877	45.8062	2.35658	43.4496	-41.093	black
ENSG00000151461	UPF2	protein_coding	UPF2 regulator of nonsense transcripts homolog (yeast) [Source:HGNC Symbol;Acc:HGNC:17854]	6.09621	6.11062	14.6606	1.32907	13.3315	-12.0025	darkorange
ENSG00000196642	RABL6	protein_coding	RAB, member RAS oncogene family-like 6 [Source:HGNC Symbol;Acc:HGNC:24703]	6.06025	6.14387	108.835	58.9004	49.9349	8.96553	royalblue
ENSG00000145147	SLIT2	protein_coding	slit guidance ligand 2 [Source:HGNC Symbol;Acc:HGNC:11086]	6.12622	6.0815	21.8496	8.11042	13.7392	-5.62877	greenyellow
ENSG00000182667	NTM	protein_coding	neurotrimin [Source:HGNC Symbol;Acc:HGNC:17941]	6.15894	6.04994	51.2438	1.23656	50.0073	-48.7707	cyan
ENSG00000171109	MFN1	protein_coding	mitofusin 1 [Source:HGNC Symbol;Acc:HGNC:18262]	6.17035	6.03916	43.062	20.3797	22.6823	-2.30267	greenyellow
ENSG00000091622	PITPNM3	protein_coding	PITPNM family member 3 [Source:HGNC Symbol;Acc:HGNC:21043]	6.10837	6.0964	17.6674	3.68299	13.9844	-10.3014	royalblue
ENSG00000124228	DDX27	protein_coding	DEAD-box helicase 27 [Source:HGNC Symbol;Acc:HGNC:15837]	6.13296	6.07195	13.3172	1.52801	11.7892	-10.2612	royalblue
ENSG00000140526	ABHD2	protein_coding	abhydrolase domain containing 2 [Source:HGNC Symbol;Acc:HGNC:18717]	6.11487	6.08823	3.44328	0.679714	2.76357	-2.08385	grey
ENSG00000171723	GPHN	protein_coding	gephyrin [Source:HGNC Symbol;Acc:HGNC:15465]	6.17601	6.02819	38.5342	4.04494	34.4892	-30.4443	grey
ENSG00000159733	ZFYVE28	protein_coding	zinc finger FYVE-type containing 28 [Source:HGNC Symbol;Acc:HGNC:29334]	6.1411	6.06041	9.24899	5.51102	3.73797	1.77305	grey
ENSG00000112531	QKI	protein_coding	QKI, KH domain containing RNA binding [Source:HGNC Symbol;Acc:HGNC:21100]	6.09561	6.10173	9.05362	3.97082	5.0828	-1.11198	grey
ENSG00000185246	PRPF39	protein_coding	pre-mRNA processing factor 39 [Source:HGNC Symbol;Acc:HGNC:20314]	6.14013	6.05949	56.3305	5.85171	50.4788	-44.6271	greenyellow
ENSG00000113013	HSPA9	protein_coding	heat shock protein family A (Hsp70) member 9 [Source:HGNC Symbol;Acc:HGNC:5244]	6.09947	6.09693	21.2692	4.09843	17.1707	-13.0723	darkorange
ENSG00000130939	UBE4B	protein_coding	ubiquitination factor E4B [Source:HGNC Symbol;Acc:HGNC:12500]	6.10155	6.09459	9.46913	7.22911	2.24001	4.9891	grey
ENSG00000141456	PELP1	protein_coding	proline, glutamate and leucine rich protein 1 [Source:HGNC Symbol;Acc:HGNC:30134]	6.07531	6.11639	70.7223	20.8899	49.8324	-28.9425	royalblue
ENSG00000163939	PBRM1	protein_coding	polybromo 1 [Source:HGNC Symbol;Acc:HGNC:30064]	6.11704	6.07648	13.9731	5.02989	8.94324	-3.91335	grey
ENSG00000065609	SNAP91	protein_coding	synaptosome associated protein 91 [Source:HGNC Symbol;Acc:HGNC:14986]	6.06792	6.12086	14.4302	1.47025	12.9599	-11.4897	darkorange
ENSG00000026652	AGPAT4	protein_coding	1-acylglycerol-3-phosphate O-acyltransferase 4 [Source:HGNC Symbol;Acc:HGNC:20885]	6.13747	6.05495	15.8541	5.61719	10.2369	-4.61973	grey
ENSG00000119906	SLF2	protein_coding	SMC5-SMC6 complex localization factor 2 [Source:HGNC Symbol;Acc:HGNC:17814]	6.09812	6.09135	15.7166	3.34001	12.3766	-9.03663	grey
ENSG00000127585	FBXL16	protein_coding	F-box and leucine rich repeat protein 16 [Source:HGNC Symbol;Acc:HGNC:14150]	6.03524	6.15031	45.2213	6.09462	39.1267	-33.0321	black
ENSG00000113327	GABRG2	protein_coding	gamma-aminobutyric acid type A receptor gamma2 subunit [Source:HGNC Symbol;Acc:HGNC:4087]	6.0682	6.11851	12.7939	1.28481	11.5091	-10.2243	darkorange
ENSG00000175727	MLXIP	protein_coding	MLX interacting protein [Source:HGNC Symbol;Acc:HGNC:17055]	6.09766	6.0906	28.2555	3.22223	25.0333	-21.811	grey
ENSG00000116350	SRSF4	protein_coding	serine and arginine rich splicing factor 4 [Source:HGNC Symbol;Acc:HGNC:10786]	6.09802	6.08881	10.1511	7.58116	2.56998	5.01118	grey
ENSG00000141279	NPEPPS	protein_coding	aminopeptidase puromycin sensitive [Source:HGNC Symbol;Acc:HGNC:7900]	6.13933	6.04513	18.3943	1.06615	17.3281	-16.262	grey
ENSG00000136828	RALGPS1	protein_coding	Ral GEF with PH domain and SH3 binding motif 1 [Source:HGNC Symbol;Acc:HGNC:16851]	6.12164	6.06127	8.00906	3.23226	4.7768	-1.54453	grey
ENSG00000137871	ZNF280D	protein_coding	zinc finger protein 280D [Source:HGNC Symbol;Acc:HGNC:25953]	6.08132	6.09884	16.4469	0.549848	15.8971	-15.3472	greenyellow
ENSG00000108946	PRKAR1A	protein_coding	protein kinase cAMP-dependent type I regulatory subunit alpha [Source:HGNC Symbol;Acc:HGNC:9388]	6.01303	6.15988	41.6491	3.81165	37.8374	-34.0258	brown
ENSG00000261115	TMEM178B	protein_coding	transmembrane protein 178B [Source:HGNC Symbol;Acc:HGNC:44112]	6.10246	6.06902	12.5384	4.58957	7.94883	-3.35926	grey
ENSG00000160271	RALGDS	protein_coding	ral guanine nucleotide dissociation stimulator [Source:HGNC Symbol;Acc:HGNC:9842]	6.08739	6.07862	28.4197	11.7185	16.7012	-4.98275	royalblue
ENSG00000028310	BRD9	protein_coding	bromodomain containing 9 [Source:HGNC Symbol;Acc:HGNC:25818]	6.07699	6.08734	10.1393	4.88157	5.25776	-0.376185	grey
ENSG00000215559	ANKRD20A11P	transcribed_unprocessed_pseudogene	ankyrin repeat domain 20 family member A11, pseudogene [Source:HGNC Symbol;Acc:HGNC:42024]	6.09041	6.07375	2.07915	0.16174	1.91741	-1.75567	grey
ENSG00000237289	CKMT1B	protein_coding	creatine kinase, mitochondrial 1B [Source:HGNC Symbol;Acc:HGNC:1995]	6.13038	6.03555	2.0701	0.564217	1.50588	-0.941667	grey
ENSG00000177084	POLE	protein_coding	DNA polymerase epsilon, catalytic subunit [Source:HGNC Symbol;Acc:HGNC:9177]	6.04926	6.1118	2.61618	0.89909	1.71709	-0.818005	grey
ENSG00000115020	PIKFYVE	protein_coding	phosphoinositide kinase, FYVE-type zinc finger containing [Source:HGNC Symbol;Acc:HGNC:23785]	6.10494	6.05712	77.2083	36.3556	40.8527	-4.49714	greenyellow
ENSG00000166986	MARS	protein_coding	methionyl-tRNA synthetase [Source:HGNC Symbol;Acc:HGNC:6898]	6.11869	6.04182	22.2772	0.722567	21.5547	-20.8321	darkturquoise
ENSG00000132849	PATJ	protein_coding	PATJ, crumbs cell polarity complex component [Source:HGNC Symbol;Acc:HGNC:28881]	6.12403	6.03648	10.6127	4.85353	5.75914	-0.905613	greenyellow
ENSG00000148516	ZEB1	protein_coding	zinc finger E-box binding homeobox 1 [Source:HGNC Symbol;Acc:HGNC:11642]	6.08818	6.06949	4.33095	1.54551	2.78544	-1.23992	grey
ENSG00000197530	MIB2	protein_coding	mindbomb E3 ubiquitin protein ligase 2 [Source:HGNC Symbol;Acc:HGNC:30577]	6.03824	6.11535	125.609	106.027	19.5817	86.4453	royalblue
ENSG00000107771	CCSER2	protein_coding	coiled-coil serine rich protein 2 [Source:HGNC Symbol;Acc:HGNC:29197]	6.07815	6.07736	31.2715	5.53224	25.7393	-20.207	grey
ENSG00000108256	NUFIP2	protein_coding	NUFIP2, FMR1 interacting protein 2 [Source:HGNC Symbol;Acc:HGNC:17634]	6.05502	6.09783	11.2751	1.66219	9.61292	-7.95073	grey
ENSG00000171385	KCND3	protein_coding	potassium voltage-gated channel subfamily D member 3 [Source:HGNC Symbol;Acc:HGNC:6239]	6.03542	6.11587	10.7808	6.4141	4.36672	2.04737	grey
ENSG00000169641	LUZP1	protein_coding	leucine zipper protein 1 [Source:HGNC Symbol;Acc:HGNC:14985]	6.09547	6.0586	8.30166	2.18189	6.11977	-3.93788	brown
ENSG00000125124	BBS2	protein_coding	Bardet-Biedl syndrome 2 [Source:HGNC Symbol;Acc:HGNC:967]	6.08036	6.07274	18.208	1.1536	17.0544	-15.9008	grey
ENSG00000108799	EZH1	protein_coding	enhancer of zeste 1 polycomb repressive complex 2 subunit [Source:HGNC Symbol;Acc:HGNC:3526]	6.06589	6.0841	5.50871	0.47959	5.02912	-4.54953	grey
ENSG00000100239	PPP6R2	protein_coding	protein phosphatase 6 regulatory subunit 2 [Source:HGNC Symbol;Acc:HGNC:19253]	6.09778	6.05332	71.0006	0.585027	70.4156	-69.8305	royalblue
ENSG00000205531	NAP1L4	protein_coding	nucleosome assembly protein 1 like 4 [Source:HGNC Symbol;Acc:HGNC:7640]	6.10788	6.04332	5.89942	1.96802	3.9314	-1.96338	grey
ENSG00000108292	#N/A	#N/A	#N/A	6.07167	6.07633	69.6576	18.009	51.6486	-33.6396	royalblue
ENSG00000131558	EXOC4	protein_coding	exocyst complex component 4 [Source:HGNC Symbol;Acc:HGNC:30389]	6.0864	6.06107	3.75441	1.81811	1.9363	-0.118188	grey
ENSG00000149212	SESN3	protein_coding	sestrin 3 [Source:HGNC Symbol;Acc:HGNC:23060]	6.04043	6.09826	18.5607	2.81679	15.7439	-12.9271	grey
ENSG00000105429	MEGF8	protein_coding	multiple EGF like domains 8 [Source:HGNC Symbol;Acc:HGNC:3233]	6.00541	6.13077	108.574	7.76905	100.805	-93.0363	royalblue
ENSG00000106665	CLIP2	protein_coding	CAP-Gly domain containing linker protein 2 [Source:HGNC Symbol;Acc:HGNC:2586]	6.05849	6.07851	56.957	9.62137	47.3356	-37.7143	black
ENSG00000163491	NEK10	protein_coding	NIMA related kinase 10 [Source:HGNC Symbol;Acc:HGNC:18592]	6.0936	6.04397	16.2502	5.11941	11.1308	-6.01139	greenyellow
ENSG00000152402	GUCY1A2	protein_coding	guanylate cyclase 1 soluble subunit alpha 2 [Source:HGNC Symbol;Acc:HGNC:4684]	6.03182	6.10169	25.7395	3.2828	22.4567	-19.1739	brown
ENSG00000135720	DYNC1LI2	protein_coding	dynein cytoplasmic 1 light intermediate chain 2 [Source:HGNC Symbol;Acc:HGNC:2966]	6.03834	6.09377	16.844	2.1879	14.6561	-12.4682	grey
ENSG00000103184	SEC14L5	protein_coding	SEC14 like lipid binding 5 [Source:HGNC Symbol;Acc:HGNC:29032]	6.05751	6.07527	10.757	0.966674	9.79032	-8.82365	royalblue
ENSG00000164506	STXBP5	protein_coding	syntaxin binding protein 5 [Source:HGNC Symbol;Acc:HGNC:19665]	6.08084	6.05259	43.1498	14.3625	28.7872	-14.4247	greenyellow
ENSG00000169905	TOR1AIP2	protein_coding	torsin 1A interacting protein 2 [Source:HGNC Symbol;Acc:HGNC:24055]	6.06053	6.06986	9.23189	6.83693	2.39495	4.44198	grey
ENSG00000122359	ANXA11	protein_coding	annexin A11 [Source:HGNC Symbol;Acc:HGNC:535]	6.0585	6.07158	8.96869	2.66409	6.30461	-3.64052	grey
ENSG00000082258	CCNT2	protein_coding	cyclin T2 [Source:HGNC Symbol;Acc:HGNC:1600]	6.11502	6.01783	60.4184	23.403	37.0154	-13.6123	greenyellow
ENSG00000131368	MRPS25	protein_coding	mitochondrial ribosomal protein S25 [Source:HGNC Symbol;Acc:HGNC:14511]	6.09258	6.03703	19.5474	5.3654	14.182	-8.81665	brown
ENSG00000116544	DLGAP3	protein_coding	DLG associated protein 3 [Source:HGNC Symbol;Acc:HGNC:30368]	6.05871	6.06859	8.54793	5.7308	2.81713	2.91368	grey
ENSG00000166123	GPT2	protein_coding	glutamic--pyruvic transaminase 2 [Source:HGNC Symbol;Acc:HGNC:18062]	6.12777	6.00301	12.4664	1.611	10.8554	-9.24443	grey
ENSG00000163486	#N/A	#N/A	#N/A	6.0469	6.07816	8.05446	6.01176	2.0427	3.96905	grey
ENSG00000165119	HNRNPK	protein_coding	heterogeneous nuclear ribonucleoprotein K [Source:HGNC Symbol;Acc:HGNC:5044]	6.04763	6.07698	25.3885	3.09194	22.2966	-19.2047	darkorange
ENSG00000182473	EXOC7	protein_coding	exocyst complex component 7 [Source:HGNC Symbol;Acc:HGNC:23214]	6.06875	6.05624	74.86	17.6028	57.2572	-39.6544	royalblue
ENSG00000142156	COL6A1	protein_coding	collagen type VI alpha 1 chain [Source:HGNC Symbol;Acc:HGNC:2211]	6.09061	6.03463	9.94267	0.00174567	9.94093	-9.93918	grey
ENSG00000181215	C4orf50	protein_coding	chromosome 4 open reading frame 50 [Source:HGNC Symbol;Acc:HGNC:33766]	6.05377	6.06579	5.38638	3.70562	1.68076	2.02487	grey
ENSG00000152409	JMY	protein_coding	junction mediating and regulatory protein, p53 cofactor [Source:HGNC Symbol;Acc:HGNC:28916]	6.03137	6.08166	13.6865	6.96422	6.7223	0.241922	grey
ENSG00000196576	PLXNB2	protein_coding	plexin B2 [Source:HGNC Symbol;Acc:HGNC:9104]	6.07897	6.03553	51.7349	0.77912	50.9557	-50.1766	royalblue
ENSG00000165219	GAPVD1	protein_coding	GTPase activating protein and VPS9 domains 1 [Source:HGNC Symbol;Acc:HGNC:23375]	6.09376	6.01988	33.0243	8.78223	24.2421	-15.4598	greenyellow
ENSG00000055917	PUM2	protein_coding	pumilio RNA binding family member 2 [Source:HGNC Symbol;Acc:HGNC:14958]	6.03627	6.07375	22.724	8.95102	13.773	-4.82198	greenyellow
ENSG00000163995	ABLIM2	protein_coding	actin binding LIM protein family member 2 [Source:HGNC Symbol;Acc:HGNC:19195]	6.03244	6.07536	33.2631	18.5204	14.7427	3.77772	royalblue
ENSG00000071859	FAM50A	protein_coding	family with sequence similarity 50 member A [Source:HGNC Symbol;Acc:HGNC:18786]	6.0616	6.04778	71.3939	43.7325	27.6614	16.0711	royalblue
ENSG00000185760	KCNQ5	protein_coding	potassium voltage-gated channel subfamily Q member 5 [Source:HGNC Symbol;Acc:HGNC:6299]	6.03096	6.07495	12.4459	6.53273	5.91317	0.619554	grey
ENSG00000183354	KIAA2026	protein_coding	KIAA2026 [Source:HGNC Symbol;Acc:HGNC:23378]	6.06362	6.04356	33.2337	0.642266	32.5914	-31.9491	cyan
ENSG00000243319	FGF14-IT1	sense_intronic	FGF14 intronic transcript 1 [Source:HGNC Symbol;Acc:HGNC:42774]	6.07438	6.03017	17.4373	3.7905	13.6468	-9.85629	grey
ENSG00000134278	SPIRE1	protein_coding	spire type actin nucleation factor 1 [Source:HGNC Symbol;Acc:HGNC:30622]	6.03451	6.0677	27.5881	1.24917	26.3389	-25.0898	grey
ENSG00000196268	ZNF493	protein_coding	zinc finger protein 493 [Source:HGNC Symbol;Acc:HGNC:23708]	6.07287	6.03063	47.1775	3.5949	43.5826	-39.9877	royalblue
ENSG00000046653	GPM6B	protein_coding	glycoprotein M6B [Source:HGNC Symbol;Acc:HGNC:4461]	6.04159	6.0596	42.5543	2.34743	40.2069	-37.8595	darkgrey
ENSG00000115904	SOS1	protein_coding	SOS Ras/Rac guanine nucleotide exchange factor 1 [Source:HGNC Symbol;Acc:HGNC:11187]	6.06361	6.03863	29.358	10.5148	18.8432	-8.32847	greenyellow
ENSG00000129990	SYT5	protein_coding	synaptotagmin 5 [Source:HGNC Symbol;Acc:HGNC:11513]	6.02124	6.07775	6.43232	0.223141	6.20918	-5.98604	grey
ENSG00000175874	CREG2	protein_coding	cellular repressor of E1A stimulated genes 2 [Source:HGNC Symbol;Acc:HGNC:14272]	5.99449	6.10203	22.549	4.46536	18.0836	-13.6183	darkorange
ENSG00000165802	NSMF	protein_coding	NMDA receptor synaptonuclear signaling and neuronal migration factor [Source:HGNC Symbol;Acc:HGNC:29843]	6.06165	6.03543	52.1045	26.2741	25.8303	0.443812	royalblue
ENSG00000250251	PKD1P6	transcribed_unprocessed_pseudogene	polycystin 1, transient receptor potential channel interacting pseudogene 6 [Source:HGNC Symbol;Acc:HGNC:30070]	6.01228	6.0803	38.6853	12.3471	26.3382	-13.991	royalblue
ENSG00000134852	CLOCK	protein_coding	clock circadian regulator [Source:HGNC Symbol;Acc:HGNC:2082]	6.04323	6.04808	22.6869	9.83048	12.8564	-3.02596	grey
ENSG00000067840	PDZD4	protein_coding	PDZ domain containing 4 [Source:HGNC Symbol;Acc:HGNC:21167]	6.02838	6.06155	95.1441	52.6406	42.5035	10.1372	royalblue
ENSG00000135472	FAIM2	protein_coding	Fas apoptotic inhibitory molecule 2 [Source:HGNC Symbol;Acc:HGNC:17067]	5.93224	6.15233	39.0814	7.26905	31.8124	-24.5433	brown
ENSG00000197147	LRRC8B	protein_coding	leucine rich repeat containing 8 family member B [Source:HGNC Symbol;Acc:HGNC:30692]	6.05837	6.02638	3.47306	3.05704	0.416019	2.64102	grey
ENSG00000083168	KAT6A	protein_coding	lysine acetyltransferase 6A [Source:HGNC Symbol;Acc:HGNC:13013]	6.00423	6.07589	11.0596	3.92541	7.13423	-3.20882	grey
ENSG00000100207	TCF20	protein_coding	transcription factor 20 [Source:HGNC Symbol;Acc:HGNC:11631]	6.03542	6.04212	12.8073	0.0491891	12.7581	-12.7089	grey
ENSG00000111642	CHD4	protein_coding	chromodomain helicase DNA binding protein 4 [Source:HGNC Symbol;Acc:HGNC:1919]	6.02765	6.04853	4.51079	1.31264	3.19815	-1.8855	grey
ENSG00000181090	EHMT1	protein_coding	euchromatic histone lysine methyltransferase 1 [Source:HGNC Symbol;Acc:HGNC:24650]	6.02466	6.04906	10.9764	2.2966	8.67979	-6.38318	grey
ENSG00000107758	PPP3CB	protein_coding	protein phosphatase 3 catalytic subunit beta [Source:HGNC Symbol;Acc:HGNC:9315]	6.00449	6.06795	24.169	2.24784	21.9211	-19.6733	darkorange
ENSG00000185513	L3MBTL1	protein_coding	l(3)mbt-like 1 (Drosophila) [Source:HGNC Symbol;Acc:HGNC:15905]	6.03616	6.03723	38.0927	5.67662	32.4161	-26.7395	royalblue
ENSG00000130540	SULT4A1	protein_coding	sulfotransferase family 4A member 1 [Source:HGNC Symbol;Acc:HGNC:14903]	5.98349	6.08682	43.3612	0.0889118	43.2723	-43.1834	brown
ENSG00000122786	CALD1	protein_coding	caldesmon 1 [Source:HGNC Symbol;Acc:HGNC:1441]	6.06593	6.00877	4.50283	1.95414	2.54869	-0.594546	grey
ENSG00000133114	GPALPP1	protein_coding	GPALPP motifs containing 1 [Source:HGNC Symbol;Acc:HGNC:20298]	6.1092	5.9669	13.5193	2.23893	11.2804	-9.04142	grey
ENSG00000156453	PCDH1	protein_coding	protocadherin 1 [Source:HGNC Symbol;Acc:HGNC:8655]	6.01582	6.05475	8.29457	1.24836	7.04621	-5.79785	black
ENSG00000114030	KPNA1	protein_coding	karyopherin subunit alpha 1 [Source:HGNC Symbol;Acc:HGNC:6394]	6.05744	6.01518	35.311	8.93823	26.3728	-17.4346	grey
ENSG00000183837	PNMA3	protein_coding	paraneoplastic Ma antigen 3 [Source:HGNC Symbol;Acc:HGNC:18742]	6.06255	6.00956	44.5502	24.9327	19.6175	5.31527	royalblue
ENSG00000154803	FLCN	protein_coding	folliculin [Source:HGNC Symbol;Acc:HGNC:27310]	6.04383	6.02695	3.55134	0.562548	2.98879	-2.42624	grey
ENSG00000208892	SNORA49	snoRNA	small nucleolar RNA, H/ACA box 49 [Source:HGNC Symbol;Acc:HGNC:32642]	5.98528	6.08199	2.24661	0.574219	1.67239	-1.09817	grey
ENSG00000124486	USP9X	protein_coding	ubiquitin specific peptidase 9, X-linked [Source:HGNC Symbol;Acc:HGNC:12632]	6.02015	6.04743	30.7766	2.5361	28.2405	-25.7044	darkorange
ENSG00000067057	PFKP	protein_coding	phosphofructokinase, platelet [Source:HGNC Symbol;Acc:HGNC:8878]	6.0809	5.98885	10.735	3.56136	7.17369	-3.61234	grey
ENSG00000151532	VTI1A	protein_coding	vesicle transport through interaction with t-SNAREs 1A [Source:HGNC Symbol;Acc:HGNC:17792]	6.02728	6.03945	7.44262	1.889	5.55363	-3.66463	grey
ENSG00000011295	TTC19	protein_coding	tetratricopeptide repeat domain 19 [Source:HGNC Symbol;Acc:HGNC:26006]	6.03962	6.02477	10.3521	1.157	9.1951	-8.0381	grey
ENSG00000036530	CYP46A1	protein_coding	cytochrome P450 family 46 subfamily A member 1 [Source:HGNC Symbol;Acc:HGNC:2641]	6.03472	6.02938	3.33373	0.810572	2.52315	-1.71258	grey
ENSG00000114867	EIF4G1	protein_coding	eukaryotic translation initiation factor 4 gamma 1 [Source:HGNC Symbol;Acc:HGNC:3296]	6.02985	6.02922	75.5475	43.2819	32.2657	11.0162	royalblue
ENSG00000133424	LARGE1	protein_coding	LARGE xylosyl- and glucuronyltransferase 1 [Source:HGNC Symbol;Acc:HGNC:6511]	6.06144	5.99874	13.4581	0.223173	13.2349	-13.0118	grey
ENSG00000078403	MLLT10	protein_coding	myeloid/lymphoid or mixed-lineage leukemia; translocated to, 10 [Source:HGNC Symbol;Acc:HGNC:16063]	6.0618	5.99832	41.9013	11.5197	30.3817	-18.862	greenyellow
ENSG00000166342	NETO1	protein_coding	neuropilin and tolloid like 1 [Source:HGNC Symbol;Acc:HGNC:13823]	6.06451	5.99196	57.4446	1.62737	55.8172	-54.1899	greenyellow
ENSG00000100425	BRD1	protein_coding	bromodomain containing 1 [Source:HGNC Symbol;Acc:HGNC:1102]	6.06858	5.98659	18.8122	0.116627	18.6956	-18.5789	grey
ENSG00000154380	ENAH	protein_coding	enabled homolog (Drosophila) [Source:HGNC Symbol;Acc:HGNC:18271]	6.05969	5.99488	5.89315	4.21731	1.67584	2.54148	grey
ENSG00000122218	COPA	protein_coding	coatomer protein complex subunit alpha [Source:HGNC Symbol;Acc:HGNC:2230]	6.02393	6.02841	10.5052	2.67376	7.83149	-5.15772	greenyellow
ENSG00000196547	MAN2A2	protein_coding	mannosidase alpha class 2A member 2 [Source:HGNC Symbol;Acc:HGNC:6825]	6.04857	6.00431	50.098	12.8016	37.2964	-24.4948	royalblue
ENSG00000111707	SUDS3	protein_coding	SDS3 homolog, SIN3A corepressor complex component [Source:HGNC Symbol;Acc:HGNC:29545]	6.05063	5.99655	11.1173	2.89242	8.22485	-5.33244	grey
ENSG00000070882	OSBPL3	protein_coding	oxysterol binding protein like 3 [Source:HGNC Symbol;Acc:HGNC:16370]	6.05634	5.98973	28.4462	9.12574	19.3205	-10.1947	greenyellow
ENSG00000105270	CLIP3	protein_coding	CAP-Gly domain containing linker protein 3 [Source:HGNC Symbol;Acc:HGNC:24314]	6.00299	6.03864	33.806	1.36519	32.4408	-31.0756	brown
ENSG00000152495	CAMK4	protein_coding	calcium/calmodulin dependent protein kinase IV [Source:HGNC Symbol;Acc:HGNC:1464]	5.99603	6.04468	17.6322	7.72064	9.91158	-2.19094	grey
ENSG00000095203	EPB41L4B	protein_coding	erythrocyte membrane protein band 4.1 like 4B [Source:HGNC Symbol;Acc:HGNC:19818]	6.02234	6.01916	9.86393	3.06851	6.79542	-3.72691	grey
ENSG00000085511	MAP3K4	protein_coding	mitogen-activated protein kinase kinase kinase 4 [Source:HGNC Symbol;Acc:HGNC:6856]	6.08611	5.9584	19.3852	4.6546	14.7306	-10.076	greenyellow
ENSG00000038532	CLEC16A	protein_coding	C-type lectin domain family 16 member A [Source:HGNC Symbol;Acc:HGNC:29013]	6.04268	5.99911	3.98249	0.777788	3.2047	-2.42692	grey
ENSG00000064651	SLC12A2	protein_coding	solute carrier family 12 member 2 [Source:HGNC Symbol;Acc:HGNC:10911]	6.06296	5.97598	57.585	2.47367	55.1114	-52.6377	darkgreen
ENSG00000204104	TRAF3IP1	protein_coding	TRAF3 interacting protein 1 [Source:HGNC Symbol;Acc:HGNC:17861]	6.07204	5.96701	15.6999	2.26544	13.4345	-11.169	darkturquoise
ENSG00000167555	ZNF528	protein_coding	zinc finger protein 528 [Source:HGNC Symbol;Acc:HGNC:29384]	6.03868	5.99833	3.17341	0.0865697	3.08684	-3.00027	grey
ENSG00000175582	RAB6A	protein_coding	RAB6A, member RAS oncogene family [Source:HGNC Symbol;Acc:HGNC:9786]	6.01436	6.02103	24.15	2.27064	21.8794	-19.6087	darkorange
ENSG00000115993	TRAK2	protein_coding	trafficking kinesin protein 2 [Source:HGNC Symbol;Acc:HGNC:13206]	6.00999	6.02506	20.6614	2.07154	18.5898	-16.5183	darkgreen
ENSG00000128881	TTBK2	protein_coding	tau tubulin kinase 2 [Source:HGNC Symbol;Acc:HGNC:19141]	6.00345	6.03044	10.0335	1.26347	8.77	-7.50653	grey
ENSG00000139910	NOVA1	protein_coding	NOVA alternative splicing regulator 1 [Source:HGNC Symbol;Acc:HGNC:7886]	5.99971	6.03384	10.4368	1.952	8.48478	-6.53278	grey
ENSG00000067208	EVI5	protein_coding	ecotropic viral integration site 5 [Source:HGNC Symbol;Acc:HGNC:3501]	6.02209	6.01237	2.64419	1.60834	1.03585	0.572491	grey
ENSG00000130066	SAT1	protein_coding	spermidine/spermine N1-acetyltransferase 1 [Source:HGNC Symbol;Acc:HGNC:10540]	6.02371	6.00924	10.8221	3.66714	7.15494	-3.4878	grey
ENSG00000128683	GAD1	protein_coding	glutamate decarboxylase 1 [Source:HGNC Symbol;Acc:HGNC:4092]	5.9871	6.04372	4.35287	3.1126	1.24027	1.87233	grey
ENSG00000151718	WWC2	protein_coding	WW and C2 domain containing 2 [Source:HGNC Symbol;Acc:HGNC:24148]	6.02513	6.00571	3.05172	1.62612	1.4256	0.200523	grey
ENSG00000076344	RGS11	protein_coding	regulator of G-protein signaling 11 [Source:HGNC Symbol;Acc:HGNC:9993]	5.98766	6.03945	57.933	19.1469	38.7861	-19.6392	royalblue
ENSG00000170471	RALGAPB	protein_coding	Ral GTPase activating protein non-catalytic beta subunit [Source:HGNC Symbol;Acc:HGNC:29221]	6.02901	5.9995	46.9168	1.39282	45.5239	-44.1311	greenyellow
ENSG00000117868	ESYT2	protein_coding	extended synaptotagmin 2 [Source:HGNC Symbol;Acc:HGNC:22211]	6.04367	5.98417	29.0686	7.49361	21.575	-14.0814	greenyellow
ENSG00000174953	DHX36	protein_coding	DEAH-box helicase 36 [Source:HGNC Symbol;Acc:HGNC:14410]	6.02254	6.00337	19.5423	6.50189	13.0404	-6.53853	grey
ENSG00000163013	FBXO41	protein_coding	F-box protein 41 [Source:HGNC Symbol;Acc:HGNC:29409]	5.99827	6.02475	58.3354	12.4853	45.85	-33.3647	black
ENSG00000180777	ANKRD30B	protein_coding	ankyrin repeat domain 30B [Source:HGNC Symbol;Acc:HGNC:24165]	6.02332	6.00012	4.74966	0.378076	4.37158	-3.99351	grey
ENSG00000116675	DNAJC6	protein_coding	DnaJ heat shock protein family (Hsp40) member C6 [Source:HGNC Symbol;Acc:HGNC:15469]	5.992	6.02901	28.8308	5.94691	22.8838	-16.9369	darkorange
ENSG00000257923	CUX1	protein_coding	cut like homeobox 1 [Source:HGNC Symbol;Acc:HGNC:2557]	6.00956	6.0119	10.6562	4.96406	5.69214	-0.728084	grey
ENSG00000175054	ATR	protein_coding	ATR serine/threonine kinase [Source:HGNC Symbol;Acc:HGNC:882]	5.98812	6.02868	15.7612	4.20323	11.5579	-7.35469	greenyellow
ENSG00000165338	HECTD2	protein_coding	HECT domain E3 ubiquitin protein ligase 2 [Source:HGNC Symbol;Acc:HGNC:26736]	6.05348	5.96498	67.377	2.47936	64.8976	-62.4183	darkgreen
ENSG00000137601	NEK1	protein_coding	NIMA related kinase 1 [Source:HGNC Symbol;Acc:HGNC:7744]	6.02825	5.98869	5.54119	2.34189	3.1993	-0.857406	grey
ENSG00000144535	DIS3L2	protein_coding	DIS3 like 3'-5' exoribonuclease 2 [Source:HGNC Symbol;Acc:HGNC:28648]	6.01573	5.99722	8.84617	4.66208	4.18409	0.47799	grey
ENSG00000155052	CNTNAP5	protein_coding	contactin associated protein like 5 [Source:HGNC Symbol;Acc:HGNC:18748]	6.00916	6.00309	8.89003	4.94234	3.9477	0.994636	grey
ENSG00000138757	G3BP2	protein_coding	G3BP stress granule assembly factor 2 [Source:HGNC Symbol;Acc:HGNC:30291]	5.9466	6.05795	22.6073	7.69628	14.911	-7.21476	grey
ENSG00000100604	CHGA	protein_coding	chromogranin A [Source:HGNC Symbol;Acc:HGNC:1929]	5.90219	6.09661	20.688	1.97744	18.7105	-16.7331	grey
ENSG00000198700	IPO9	protein_coding	importin 9 [Source:HGNC Symbol;Acc:HGNC:19425]	6.00611	5.99685	6.20469	4.57328	1.63142	2.94186	grey
ENSG00000008735	MAPK8IP2	protein_coding	mitogen-activated protein kinase 8 interacting protein 2 [Source:HGNC Symbol;Acc:HGNC:6883]	5.98085	6.01897	95.8131	0.423071	95.3901	-94.967	royalblue
ENSG00000197746	PSAP	protein_coding	prosaposin [Source:HGNC Symbol;Acc:HGNC:9498]	5.93248	6.06276	22.7023	4.02383	18.6785	-14.6546	brown
ENSG00000095066	HOOK2	protein_coding	hook microtubule tethering protein 2 [Source:HGNC Symbol;Acc:HGNC:19885]	5.9553	6.04077	97.3826	9.82365	87.559	-77.7353	royalblue
ENSG00000164309	CMYA5	protein_coding	cardiomyopathy associated 5 [Source:HGNC Symbol;Acc:HGNC:14305]	6.02249	5.97664	5.27266	3.39851	1.87415	1.52436	grey
ENSG00000114270	COL7A1	protein_coding	collagen type VII alpha 1 chain [Source:HGNC Symbol;Acc:HGNC:2214]	5.92199	6.07028	93.1299	59.8345	33.2954	26.5391	royalblue
ENSG00000112893	MAN2A1	protein_coding	mannosidase alpha class 2A member 1 [Source:HGNC Symbol;Acc:HGNC:6824]	6.0658	5.93322	40.6862	7.48073	33.2055	-25.7248	grey
ENSG00000141576	RNF157	protein_coding	ring finger protein 157 [Source:HGNC Symbol;Acc:HGNC:29402]	5.97395	6.01995	18.7614	2.44703	16.3144	-13.8674	royalblue
ENSG00000111912	NCOA7	protein_coding	nuclear receptor coactivator 7 [Source:HGNC Symbol;Acc:HGNC:21081]	5.97729	6.01632	37.7262	6.25965	31.4666	-25.2069	darkorange
ENSG00000167632	TRAPPC9	protein_coding	trafficking protein particle complex 9 [Source:HGNC Symbol;Acc:HGNC:30832]	6.05517	5.93773	11.8039	4.61139	7.19254	-2.58114	grey
ENSG00000143420	ENSA	protein_coding	endosulfine alpha [Source:HGNC Symbol;Acc:HGNC:3360]	5.95041	6.03612	3.16155	2.37087	0.790672	1.5802	grey
ENSG00000157077	ZFYVE9	protein_coding	zinc finger FYVE-type containing 9 [Source:HGNC Symbol;Acc:HGNC:6775]	6.0117	5.97805	39.0882	13.271	25.8173	-12.5463	greenyellow
ENSG00000135317	SNX14	protein_coding	sorting nexin 14 [Source:HGNC Symbol;Acc:HGNC:14977]	6.02664	5.96377	44.8284	18.4632	26.3651	-7.90193	greenyellow
ENSG00000012983	MAP4K5	protein_coding	mitogen-activated protein kinase kinase kinase kinase 5 [Source:HGNC Symbol;Acc:HGNC:6867]	6.02925	5.96039	28.8621	0.69917	28.1629	-27.4637	midnightblue
ENSG00000080298	RFX3	protein_coding	regulatory factor X3 [Source:HGNC Symbol;Acc:HGNC:9984]	5.9859	6.00014	13.7491	3.17754	10.5716	-7.39403	grey
ENSG00000065243	PKN2	protein_coding	protein kinase N2 [Source:HGNC Symbol;Acc:HGNC:9406]	6.01693	5.97047	10.9635	4.32802	6.63553	-2.30751	grey
ENSG00000070366	SMG6	protein_coding	SMG6, nonsense mediated mRNA decay factor [Source:HGNC Symbol;Acc:HGNC:17809]	5.98691	5.99847	20.8309	4.56356	16.2673	-11.7038	royalblue
ENSG00000148606	POLR3A	protein_coding	RNA polymerase III subunit A [Source:HGNC Symbol;Acc:HGNC:30074]	6.02922	5.95805	32.9551	6.78375	26.1713	-19.3876	greenyellow
ENSG00000150347	ARID5B	protein_coding	AT-rich interaction domain 5B [Source:HGNC Symbol;Acc:HGNC:17362]	5.99635	5.98866	9.86024	3.76748	6.09276	-2.32528	grey
ENSG00000185324	CDK10	protein_coding	cyclin dependent kinase 10 [Source:HGNC Symbol;Acc:HGNC:1770]	5.979	6.00503	18.7444	1.33641	17.408	-16.0716	grey
ENSG00000180357	ZNF609	protein_coding	zinc finger protein 609 [Source:HGNC Symbol;Acc:HGNC:29003]	5.99904	5.98284	5.82557	1.1271	4.69847	-3.57136	grey
ENSG00000164164	OTUD4	protein_coding	OTU deubiquitinase 4 [Source:HGNC Symbol;Acc:HGNC:24949]	6.01748	5.96496	37.4616	2.16214	35.2995	-33.1373	darkgreen
ENSG00000104490	NCALD	protein_coding	neurocalcin delta [Source:HGNC Symbol;Acc:HGNC:7655]	5.92832	6.04909	22.3342	3.9199	18.4143	-14.4944	brown
ENSG00000090470	PDCD7	protein_coding	programmed cell death 7 [Source:HGNC Symbol;Acc:HGNC:8767]	6.00777	5.9725	5.34974	0.961833	4.3879	-3.42607	grey
ENSG00000136436	CALCOCO2	protein_coding	calcium binding and coiled-coil domain 2 [Source:HGNC Symbol;Acc:HGNC:29912]	6.05119	5.92775	2.83297	0.398717	2.43426	-2.03554	grey
ENSG00000089057	SLC23A2	protein_coding	solute carrier family 23 member 2 [Source:HGNC Symbol;Acc:HGNC:10973]	5.97299	5.99803	4.70394	0.521292	4.18265	-3.66135	grey
ENSG00000120071	KANSL1	protein_coding	KAT8 regulatory NSL complex subunit 1 [Source:HGNC Symbol;Acc:HGNC:24565]	5.99221	5.97954	2.82216	0.449922	2.37224	-1.92232	grey
ENSG00000081803	CADPS2	protein_coding	calcium dependent secretion activator 2 [Source:HGNC Symbol;Acc:HGNC:16018]	5.91219	6.05329	3.6106	1.73834	1.87227	-0.133932	grey
ENSG00000111530	CAND1	protein_coding	cullin associated and neddylation dissociated 1 [Source:HGNC Symbol;Acc:HGNC:30688]	5.95641	6.01107	27.1612	1.5674	25.5938	-24.0264	darkorange
ENSG00000175048	ZDHHC14	protein_coding	zinc finger DHHC-type containing 14 [Source:HGNC Symbol;Acc:HGNC:20341]	6.00719	5.96281	4.73053	2.81532	1.9152	0.900121	grey
ENSG00000073670	ADAM11	protein_coding	ADAM metallopeptidase domain 11 [Source:HGNC Symbol;Acc:HGNC:189]	5.94863	6.01568	75.1506	19.5865	55.5641	-35.9776	royalblue
ENSG00000168906	MAT2A	protein_coding	methionine adenosyltransferase 2A [Source:HGNC Symbol;Acc:HGNC:6904]	5.97036	5.99509	12.5462	4.23787	8.30837	-4.07049	grey
ENSG00000100852	ARHGAP5	protein_coding	Rho GTPase activating protein 5 [Source:HGNC Symbol;Acc:HGNC:675]	5.93722	6.02595	9.38165	1.79891	7.58274	-5.78383	grey
ENSG00000163681	SLMAP	protein_coding	sarcolemma associated protein [Source:HGNC Symbol;Acc:HGNC:16643]	5.97761	5.98685	5.13286	2.89221	2.24066	0.651551	grey
ENSG00000163913	IFT122	protein_coding	intraflagellar transport 122 [Source:HGNC Symbol;Acc:HGNC:13556]	5.98637	5.97728	10.5519	5.45643	5.09544	0.360996	grey
ENSG00000163946	FAM208A	protein_coding	family with sequence similarity 208 member A [Source:HGNC Symbol;Acc:HGNC:30314]	5.98867	5.9744	8.95516	3.40117	5.55399	-2.15282	grey
ENSG00000260565	CTD-2270P14.1	processed_transcript	0	5.96975	5.99189	4.63485	0.458262	4.17659	-3.71833	grey
ENSG00000082701	GSK3B	protein_coding	glycogen synthase kinase 3 beta [Source:HGNC Symbol;Acc:HGNC:4617]	5.93419	6.02471	39.1467	17.8153	21.3314	-3.51613	brown
ENSG00000162104	ADCY9	protein_coding	adenylate cyclase 9 [Source:HGNC Symbol;Acc:HGNC:240]	5.98921	5.96995	6.89709	0.924845	5.97224	-5.0474	grey
ENSG00000186481	ANKRD20A5P	transcribed_unprocessed_pseudogene	ankyrin repeat domain 20 family member A5, pseudogene [Source:HGNC Symbol;Acc:HGNC:33833]	6.00244	5.95711	3.38566	0.194908	3.19075	-2.99584	grey
ENSG00000125755	SYMPK	protein_coding	symplekin [Source:HGNC Symbol;Acc:HGNC:22935]	5.93671	6.01846	59.8384	4.66233	55.176	-50.5137	royalblue
ENSG00000004660	CAMKK1	protein_coding	calcium/calmodulin dependent protein kinase kinase 1 [Source:HGNC Symbol;Acc:HGNC:1469]	5.98443	5.97335	7.69716	0.627432	7.06972	-6.44229	grey
ENSG00000107862	GBF1	protein_coding	golgi brefeldin A resistant guanine nucleotide exchange factor 1 [Source:HGNC Symbol;Acc:HGNC:4181]	5.99834	5.95952	30.9912	10.7676	20.2235	-9.45588	royalblue
ENSG00000196663	TECPR2	protein_coding	tectonin beta-propeller repeat containing 2 [Source:HGNC Symbol;Acc:HGNC:19957]	5.96628	5.98891	5.9484	0.901776	5.04662	-4.14485	grey
ENSG00000100614	PPM1A	protein_coding	protein phosphatase, Mg2+/Mn2+ dependent 1A [Source:HGNC Symbol;Acc:HGNC:9275]	5.95166	5.99857	6.62245	0.984221	5.63823	-4.65401	grey
ENSG00000198046	ZNF667	protein_coding	zinc finger protein 667 [Source:HGNC Symbol;Acc:HGNC:28854]	5.98453	5.96731	11.8368	0.00328583	11.8335	-11.8302	midnightblue
ENSG00000099783	HNRNPM	protein_coding	heterogeneous nuclear ribonucleoprotein M [Source:HGNC Symbol;Acc:HGNC:5046]	5.94893	6.00051	15.3696	0.561794	14.8078	-14.2461	grey
ENSG00000015676	NUDCD3	protein_coding	NudC domain containing 3 [Source:HGNC Symbol;Acc:HGNC:22208]	5.93078	6.01582	24.1434	4.95606	19.1874	-14.2313	black
ENSG00000213079	SCAF8	protein_coding	SR-related CTD associated factor 8 [Source:HGNC Symbol;Acc:HGNC:20959]	5.9591	5.98725	24.8653	8.89021	15.9751	-7.08489	greenyellow
ENSG00000158856	DMTN	protein_coding	dematin actin binding protein [Source:HGNC Symbol;Acc:HGNC:3382]	5.94549	5.99863	79.7631	29.2682	50.495	-21.2268	royalblue
ENSG00000223414	LINC00473	lincRNA	long intergenic non-protein coding RNA 473 [Source:HGNC Symbol;Acc:HGNC:21160]	6.0396	5.90611	11.1589	4.51802	6.64087	-2.12285	grey
ENSG00000182732	RGS6	protein_coding	regulator of G-protein signaling 6 [Source:HGNC Symbol;Acc:HGNC:10002]	5.9712	5.96713	5.52	0.868819	4.65118	-3.78236	grey
ENSG00000182087	TMEM259	protein_coding	transmembrane protein 259 [Source:HGNC Symbol;Acc:HGNC:17039]	5.89971	6.03263	61.6381	10.4276	51.2105	-40.783	royalblue
ENSG00000101361	NOP56	protein_coding	NOP56 ribonucleoprotein [Source:HGNC Symbol;Acc:HGNC:15911]	5.97508	5.95855	33.9395	6.725	27.2145	-20.4895	royalblue
ENSG00000257621	PSMA3-AS1	antisense	PSMA3 antisense RNA 1 [Source:HGNC Symbol;Acc:HGNC:26445]	5.99236	5.94207	10.5208	1.97122	8.54958	-6.57836	grey
ENSG00000156395	SORCS3	protein_coding	sortilin related VPS10 domain containing receptor 3 [Source:HGNC Symbol;Acc:HGNC:16699]	6.06212	5.87552	41.7175	7.82904	33.8885	-26.0594	greenyellow
ENSG00000168675	LDLRAD4	protein_coding	low density lipoprotein receptor class A domain containing 4 [Source:HGNC Symbol;Acc:HGNC:1224]	5.96682	5.96074	4.9289	0.362301	4.5666	-4.2043	grey
ENSG00000111218	PRMT8	protein_coding	protein arginine methyltransferase 8 [Source:HGNC Symbol;Acc:HGNC:5188]	5.98418	5.94392	22.6251	0.919193	21.7059	-20.7867	darkturquoise
ENSG00000087206	UIMC1	protein_coding	ubiquitin interaction motif containing 1 [Source:HGNC Symbol;Acc:HGNC:30298]	6.00587	5.92262	21.2601	5.29831	15.9618	-10.6634	greenyellow
ENSG00000113360	DROSHA	protein_coding	drosha ribonuclease III [Source:HGNC Symbol;Acc:HGNC:17904]	5.97014	5.95503	6.04356	3.12997	2.91359	0.216381	grey
ENSG00000156475	PPP2R2B	protein_coding	protein phosphatase 2 regulatory subunit Bbeta [Source:HGNC Symbol;Acc:HGNC:9305]	5.94726	5.97605	10.2541	4.22148	6.03266	-1.81118	grey
ENSG00000143190	POU2F1	protein_coding	POU class 2 homeobox 1 [Source:HGNC Symbol;Acc:HGNC:9212]	5.96325	5.96064	3.76432	2.67737	1.08695	1.59042	grey
ENSG00000101210	EEF1A2	protein_coding	eukaryotic translation elongation factor 1 alpha 2 [Source:HGNC Symbol;Acc:HGNC:3192]	5.94637	5.97593	63.6198	5.05576	58.5641	-53.5083	black
ENSG00000131828	PDHA1	protein_coding	pyruvate dehydrogenase (lipoamide) alpha 1 [Source:HGNC Symbol;Acc:HGNC:8806]	5.97516	5.94869	14.0334	5.21439	8.819	-3.6046	grey
ENSG00000148219	ASTN2	protein_coding	astrotactin 2 [Source:HGNC Symbol;Acc:HGNC:17021]	5.97867	5.94518	7.35872	2.69142	4.66731	-1.97589	grey
ENSG00000159712	ANKRD18CP	unprocessed_pseudogene	ankyrin repeat domain 18C, pseudogene [Source:HGNC Symbol;Acc:HGNC:43601]	5.96924	5.95368	4.06229	1.53091	2.53138	-1.00047	grey
ENSG00000247828	TMEM161B-AS1	antisense	TMEM161B antisense RNA 1 [Source:HGNC Symbol;Acc:HGNC:43839]	5.95816	5.96242	15.9384	4.36763	11.5708	-7.20317	grey
ENSG00000103494	RPGRIP1L	protein_coding	RPGRIP1 like [Source:HGNC Symbol;Acc:HGNC:29168]	5.99145	5.9293	21.4615	1.09474	20.3668	-19.272	greenyellow
ENSG00000011405	PIK3C2A	protein_coding	phosphatidylinositol-4-phosphate 3-kinase catalytic subunit type 2 alpha [Source:HGNC Symbol;Acc:HGNC:8971]	5.97024	5.94459	8.28629	1.84477	6.44152	-4.59675	grey
ENSG00000168438	CDC40	protein_coding	cell division cycle 40 [Source:HGNC Symbol;Acc:HGNC:17350]	5.93426	5.97835	7.09629	3.24604	3.85025	-0.604209	grey
ENSG00000174282	ZBTB4	protein_coding	zinc finger and BTB domain containing 4 [Source:HGNC Symbol;Acc:HGNC:23847]	5.90992	5.99895	28.1769	5.41776	22.7591	-17.3413	royalblue
ENSG00000102910	LONP2	protein_coding	lon peptidase 2, peroxisomal [Source:HGNC Symbol;Acc:HGNC:20598]	5.94586	5.9623	5.50728	0.574044	4.93323	-4.35919	grey
ENSG00000088448	ANKRD10	protein_coding	ankyrin repeat domain 10 [Source:HGNC Symbol;Acc:HGNC:20265]	5.95119	5.95336	24.9407	5.09193	19.8488	-14.7569	royalblue
ENSG00000108352	RAPGEFL1	protein_coding	Rap guanine nucleotide exchange factor like 1 [Source:HGNC Symbol;Acc:HGNC:17428]	5.96891	5.93562	17.1866	3.26484	13.9218	-10.6569	royalblue
ENSG00000114316	USP4	protein_coding	ubiquitin specific peptidase 4 [Source:HGNC Symbol;Acc:HGNC:12627]	5.96581	5.93808	21.0083	10.6195	10.3887	0.230818	grey
ENSG00000177311	ZBTB38	protein_coding	zinc finger and BTB domain containing 38 [Source:HGNC Symbol;Acc:HGNC:26636]	5.93896	5.96134	9.21373	5.7697	3.44402	2.32568	grey
ENSG00000068878	PSME4	protein_coding	proteasome activator subunit 4 [Source:HGNC Symbol;Acc:HGNC:20635]	6.03928	5.86319	71.9528	40.1609	31.7919	8.369	greenyellow
ENSG00000100722	ZC3H14	protein_coding	zinc finger CCCH-type containing 14 [Source:HGNC Symbol;Acc:HGNC:20509]	5.97987	5.9151	35.8365	2.84374	32.9927	-30.149	greenyellow
ENSG00000156299	TIAM1	protein_coding	T-cell lymphoma invasion and metastasis 1 [Source:HGNC Symbol;Acc:HGNC:11805]	5.96389	5.92812	8.16953	0.0417462	8.12778	-8.08604	grey
ENSG00000206530	CFAP44	protein_coding	cilia and flagella associated protein 44 [Source:HGNC Symbol;Acc:HGNC:25631]	5.95744	5.93418	6.52615	3.65467	2.87147	0.7832	grey
ENSG00000169246	NPIPB3	protein_coding	nuclear pore complex interacting protein family member B3 [Source:HGNC Symbol;Acc:HGNC:28989]	6.03119	5.86274	11.154	1.75172	9.40229	-7.65057	grey
ENSG00000080608	PUM3	protein_coding	pumilio RNA binding family member 3 [Source:HGNC Symbol;Acc:HGNC:29676]	5.97974	5.91007	30.5345	6.2018	24.3327	-18.1309	greenyellow
ENSG00000198929	NOS1AP	protein_coding	nitric oxide synthase 1 adaptor protein [Source:HGNC Symbol;Acc:HGNC:16859]	5.9428	5.94197	2.55959	2.07417	0.485417	1.58875	grey
ENSG00000107372	ZFAND5	protein_coding	zinc finger AN1-type containing 5 [Source:HGNC Symbol;Acc:HGNC:13008]	5.91676	5.96622	9.21092	1.48583	7.72508	-6.23925	brown
ENSG00000163516	ANKZF1	protein_coding	ankyrin repeat and zinc finger domain containing 1 [Source:HGNC Symbol;Acc:HGNC:25527]	5.94484	5.935	36.6309	22.5212	14.1098	8.4114	royalblue
ENSG00000114796	KLHL24	protein_coding	kelch like family member 24 [Source:HGNC Symbol;Acc:HGNC:25947]	5.89589	5.98115	5.25357	2.59392	2.65965	-0.0657329	grey
ENSG00000206560	ANKRD28	protein_coding	ankyrin repeat domain 28 [Source:HGNC Symbol;Acc:HGNC:29024]	5.9644	5.91555	50.1643	24.1122	26.0522	-1.94002	greenyellow
ENSG00000151849	CENPJ	protein_coding	centromere protein J [Source:HGNC Symbol;Acc:HGNC:17272]	5.92771	5.9479	2.59463	0.61867	1.97596	-1.35729	grey
ENSG00000069275	NUCKS1	protein_coding	nuclear casein kinase and cyclin dependent kinase substrate 1 [Source:HGNC Symbol;Acc:HGNC:29923]	5.88521	5.98642	38.8618	16.563	22.2988	-5.73576	brown
ENSG00000166432	ZMAT1	protein_coding	zinc finger matrin-type 1 [Source:HGNC Symbol;Acc:HGNC:29377]	5.94617	5.92754	5.92738	2.77938	3.148	-0.368623	grey
ENSG00000068654	POLR1A	protein_coding	RNA polymerase I subunit A [Source:HGNC Symbol;Acc:HGNC:17264]	5.95035	5.9229	13.6644	8.67087	4.99354	3.67733	grey
ENSG00000106052	TAX1BP1	protein_coding	Tax1 binding protein 1 [Source:HGNC Symbol;Acc:HGNC:11575]	5.9517	5.91759	13.112	5.26098	7.85105	-2.59007	grey
ENSG00000114933	INO80D	protein_coding	INO80 complex subunit D [Source:HGNC Symbol;Acc:HGNC:25997]	5.91979	5.94606	4.46119	3.38046	1.08073	2.29973	grey
ENSG00000132300	PTCD3	protein_coding	pentatricopeptide repeat domain 3 [Source:HGNC Symbol;Acc:HGNC:24717]	5.95068	5.9164	44.0739	19.3348	24.7391	-5.40427	greenyellow
ENSG00000163660	CCNL1	protein_coding	cyclin L1 [Source:HGNC Symbol;Acc:HGNC:20569]	5.97633	5.89132	21.1804	7.78881	13.3915	-5.60273	grey
ENSG00000117713	ARID1A	protein_coding	AT-rich interaction domain 1A [Source:HGNC Symbol;Acc:HGNC:11110]	5.92275	5.94013	12.2805	2.86046	9.42007	-6.55961	black
ENSG00000129159	KCNC1	protein_coding	potassium voltage-gated channel subfamily C member 1 [Source:HGNC Symbol;Acc:HGNC:6233]	5.9589	5.90548	13.7747	1.39068	12.384	-10.9934	darkturquoise
ENSG00000186716	BCR	protein_coding	BCR, RhoGEF and GTPase activating protein [Source:HGNC Symbol;Acc:HGNC:1014]	5.97949	5.88347	11.6923	0.427784	11.2645	-10.8368	grey
ENSG00000161082	CELF5	protein_coding	CUGBP, Elav-like family member 5 [Source:HGNC Symbol;Acc:HGNC:14058]	5.98399	5.87895	18.469	1.07026	17.3987	-16.3285	grey
ENSG00000122515	ZMIZ2	protein_coding	zinc finger MIZ-type containing 2 [Source:HGNC Symbol;Acc:HGNC:22229]	5.94499	5.91527	35.0227	19.6163	15.4064	4.20994	royalblue
ENSG00000079805	DNM2	protein_coding	dynamin 2 [Source:HGNC Symbol;Acc:HGNC:2974]	5.91674	5.93973	21.954	2.93009	19.024	-16.0939	royalblue
ENSG00000163001	CFAP36	protein_coding	cilia and flagella associated protein 36 [Source:HGNC Symbol;Acc:HGNC:30540]	5.9272	5.92894	16.652	9.37943	7.27255	2.10687	grey
ENSG00000125944	HNRNPR	protein_coding	heterogeneous nuclear ribonucleoprotein R [Source:HGNC Symbol;Acc:HGNC:5047]	5.94402	5.90933	15.1595	8.79869	6.36079	2.4379	grey
ENSG00000139842	CUL4A	protein_coding	cullin 4A [Source:HGNC Symbol;Acc:HGNC:2554]	5.97352	5.88067	25.6592	4.50068	21.1585	-16.6579	grey
ENSG00000135341	MAP3K7	protein_coding	mitogen-activated protein kinase kinase kinase 7 [Source:HGNC Symbol;Acc:HGNC:6859]	5.94648	5.90358	49.5882	16.4794	33.1088	-16.6294	greenyellow
ENSG00000111371	SLC38A1	protein_coding	solute carrier family 38 member 1 [Source:HGNC Symbol;Acc:HGNC:13447]	5.94134	5.90793	19.8406	3.97709	15.8635	-11.8864	grey
ENSG00000198728	LDB1	protein_coding	LIM domain binding 1 [Source:HGNC Symbol;Acc:HGNC:6532]	5.93667	5.91197	79.4442	39.7105	39.7338	-0.0232662	royalblue
ENSG00000237973	MTCO1P12	unprocessed_pseudogene	mitochondrially encoded cytochrome c oxidase I pseudogene 12 [Source:HGNC Symbol;Acc:HGNC:52014]	5.69058	6.14278	4.60618	0.773299	3.83288	-3.05958	lightcyan
ENSG00000138246	DNAJC13	protein_coding	DnaJ heat shock protein family (Hsp40) member C13 [Source:HGNC Symbol;Acc:HGNC:30343]	5.91291	5.93163	14.4661	4.5933	9.87283	-5.27953	greenyellow
ENSG00000132359	RAP1GAP2	protein_coding	RAP1 GTPase activating protein 2 [Source:HGNC Symbol;Acc:HGNC:29176]	5.94729	5.89907	5.49183	0.321544	5.17029	-4.84874	black
ENSG00000105401	CDC37	protein_coding	cell division cycle 37 [Source:HGNC Symbol;Acc:HGNC:1735]	5.94025	5.90525	53.4176	5.44366	47.974	-42.5303	royalblue
ENSG00000260807	RP11-161M6.2	lincRNA	0	5.94953	5.89601	6.40293	0.660811	5.74211	-5.0813	grey
ENSG00000070047	PHRF1	protein_coding	PHD and ring finger domains 1 [Source:HGNC Symbol;Acc:HGNC:24351]	5.94114	5.90214	45.4436	19.3317	26.1119	-6.78015	royalblue
ENSG00000140400	MAN2C1	protein_coding	mannosidase alpha class 2C member 1 [Source:HGNC Symbol;Acc:HGNC:6827]	5.89612	5.9446	83.3918	30.6681	52.7237	-22.0557	royalblue
ENSG00000169914	OTUD3	protein_coding	OTU deubiquitinase 3 [Source:HGNC Symbol;Acc:HGNC:29038]	5.92728	5.91468	2.45418	2.36204	0.0921411	2.2699	grey
ENSG00000143515	ATP8B2	protein_coding	ATPase phospholipid transporting 8B2 [Source:HGNC Symbol;Acc:HGNC:13534]	5.92057	5.921	12.9984	6.502	6.49642	0.00557487	grey
ENSG00000117139	KDM5B	protein_coding	lysine demethylase 5B [Source:HGNC Symbol;Acc:HGNC:18039]	5.92224	5.91938	26.8389	14.7985	12.0404	2.75816	greenyellow
ENSG00000138081	FBXO11	protein_coding	F-box protein 11 [Source:HGNC Symbol;Acc:HGNC:13590]	5.91635	5.92452	43.2187	22.3516	20.8671	1.48456	greenyellow
ENSG00000164114	MAP9	protein_coding	microtubule associated protein 9 [Source:HGNC Symbol;Acc:HGNC:26118]	5.87724	5.96055	21.7182	9.03819	12.68	-3.64185	brown
ENSG00000151229	SLC2A13	protein_coding	solute carrier family 2 member 13 [Source:HGNC Symbol;Acc:HGNC:15956]	5.86029	5.9761	9.493	1.01967	8.47333	-7.45366	brown
ENSG00000271430	RP3-368A4.5	sense_intronic	0	5.90238	5.93594	44.5227	22.2666	22.2561	0.0104771	royalblue
ENSG00000120645	IQSEC3	protein_coding	IQ motif and Sec7 domain 3 [Source:HGNC Symbol;Acc:HGNC:29193]	5.97855	5.86365	18.3373	0.946191	17.3911	-16.4449	darkturquoise
ENSG00000113231	PDE8B	protein_coding	phosphodiesterase 8B [Source:HGNC Symbol;Acc:HGNC:8794]	5.92767	5.91078	14.3917	5.9791	8.41258	-2.43348	grey
ENSG00000227248	FAM155A-IT1	sense_intronic	FAM155A intronic transcript 1 [Source:HGNC Symbol;Acc:HGNC:41503]	5.95356	5.88248	17.5859	3.01804	14.5679	-11.5499	grey
ENSG00000072609	CHFR	protein_coding	checkpoint with forkhead and ring finger domains, E3 ubiquitin protein ligase [Source:HGNC Symbol;Acc:HGNC:20455]	5.98249	5.85452	10.6494	0.542659	10.1067	-9.56408	brown
ENSG00000136731	UGGT1	protein_coding	UDP-glucose glycoprotein glucosyltransferase 1 [Source:HGNC Symbol;Acc:HGNC:15663]	5.92938	5.90391	14.1251	5.45093	8.67421	-3.22328	grey
ENSG00000134440	NARS	protein_coding	asparaginyl-tRNA synthetase [Source:HGNC Symbol;Acc:HGNC:7643]	5.8954	5.9346	11.0925	0.668502	10.424	-9.75546	grey
ENSG00000160194	NDUFV3	protein_coding	NADH:ubiquinone oxidoreductase subunit V3 [Source:HGNC Symbol;Acc:HGNC:7719]	5.89303	5.93671	14.3067	0	14.3067	-14.3067	darkorange
ENSG00000138101	DTNB	protein_coding	dystrobrevin beta [Source:HGNC Symbol;Acc:HGNC:3058]	5.89599	5.9323	3.75874	2.93876	0.819974	2.11879	grey
ENSG00000135365	PHF21A	protein_coding	PHD finger protein 21A [Source:HGNC Symbol;Acc:HGNC:24156]	5.92257	5.90707	6.9521	2.03621	4.91589	-2.87968	grey
ENSG00000188559	RALGAPA2	protein_coding	Ral GTPase activating protein catalytic alpha subunit 2 [Source:HGNC Symbol;Acc:HGNC:16207]	5.94982	5.87873	22.7793	0.603127	22.1762	-21.5731	greenyellow
ENSG00000138095	LRPPRC	protein_coding	leucine rich pentatricopeptide repeat containing [Source:HGNC Symbol;Acc:HGNC:15714]	5.95952	5.86787	46.9327	27.9778	18.9549	9.02283	greenyellow
ENSG00000078699	CBFA2T2	protein_coding	CBFA2/RUNX1 translocation partner 2 [Source:HGNC Symbol;Acc:HGNC:1536]	5.92846	5.89662	3.92831	0.245458	3.68286	-3.4374	grey
ENSG00000145592	RPL37	protein_coding	ribosomal protein L37 [Source:HGNC Symbol;Acc:HGNC:10347]	5.90508	5.91835	2.90912	1.73912	1.17	0.569117	grey
ENSG00000078043	PIAS2	protein_coding	protein inhibitor of activated STAT 2 [Source:HGNC Symbol;Acc:HGNC:17311]	5.93063	5.89335	51.6328	1.98624	49.6465	-47.6603	greenyellow
ENSG00000149328	GLB1L2	protein_coding	galactosidase beta 1 like 2 [Source:HGNC Symbol;Acc:HGNC:25129]	5.89272	5.92888	11.3573	3.1992	8.15805	-4.95885	grey
ENSG00000020129	NCDN	protein_coding	neurochondrin [Source:HGNC Symbol;Acc:HGNC:17597]	5.85744	5.96193	60.6255	21.8302	38.7953	-16.965	black
ENSG00000141447	OSBPL1A	protein_coding	oxysterol binding protein like 1A [Source:HGNC Symbol;Acc:HGNC:16398]	5.91448	5.90593	13.041	0.751106	12.2899	-11.5388	grey
ENSG00000182272	B4GALNT4	protein_coding	beta-1,4-N-acetyl-galactosaminyltransferase 4 [Source:HGNC Symbol;Acc:HGNC:26315]	5.91453	5.90501	85.0123	41.5807	43.4316	-1.85099	royalblue
ENSG00000163590	PPM1L	protein_coding	protein phosphatase, Mg2+/Mn2+ dependent 1L [Source:HGNC Symbol;Acc:HGNC:16381]	5.89114	5.92355	30.568	14.2288	16.3393	-2.11052	brown
ENSG00000145348	TBCK	protein_coding	TBC1 domain containing kinase [Source:HGNC Symbol;Acc:HGNC:28261]	5.87283	5.9387	33.4798	18.8817	14.5981	4.28361	royalblue
ENSG00000075945	KIFAP3	protein_coding	kinesin associated protein 3 [Source:HGNC Symbol;Acc:HGNC:17060]	5.85358	5.95643	8.79766	4.64733	4.15032	0.497013	grey
ENSG00000105696	TMEM59L	protein_coding	transmembrane protein 59 like [Source:HGNC Symbol;Acc:HGNC:13237]	5.86966	5.9397	28.3459	1.07067	27.2753	-26.2046	black
ENSG00000154917	RAB6B	protein_coding	RAB6B, member RAS oncogene family [Source:HGNC Symbol;Acc:HGNC:14902]	5.81575	5.98538	61.7018	32.8071	28.8947	3.91238	brown
ENSG00000009335	UBE3C	protein_coding	ubiquitin protein ligase E3C [Source:HGNC Symbol;Acc:HGNC:16803]	5.90674	5.89642	7.99617	2.33491	5.66125	-3.32634	grey
ENSG00000204217	BMPR2	protein_coding	bone morphogenetic protein receptor type 2 [Source:HGNC Symbol;Acc:HGNC:1078]	5.88415	5.91775	22.3357	8.40895	13.9267	-5.51779	brown
ENSG00000080947	CROCCP3	transcribed_unprocessed_pseudogene	ciliary rootlet coiled-coil, rootletin pseudogene 3 [Source:HGNC Symbol;Acc:HGNC:29405]	5.82958	5.96666	24.2656	1.87814	22.3875	-20.5093	darkgrey
ENSG00000162931	TRIM17	protein_coding	tripartite motif containing 17 [Source:HGNC Symbol;Acc:HGNC:13430]	5.8417	5.95428	32.6477	17.4662	15.1814	2.28475	royalblue
ENSG00000135870	RC3H1	protein_coding	ring finger and CCCH-type domains 1 [Source:HGNC Symbol;Acc:HGNC:29434]	5.88662	5.91175	8.67278	6.27523	2.39755	3.87769	grey
ENSG00000136450	SRSF1	protein_coding	serine and arginine rich splicing factor 1 [Source:HGNC Symbol;Acc:HGNC:10780]	5.89912	5.89837	3.36381	0.344641	3.01917	-2.67453	grey
ENSG00000112320	SOBP	protein_coding	sine oculis binding protein homolog [Source:HGNC Symbol;Acc:HGNC:29256]	5.91716	5.87651	11.3846	6.02949	5.35512	0.674373	grey
ENSG00000142949	PTPRF	protein_coding	protein tyrosine phosphatase, receptor type F [Source:HGNC Symbol;Acc:HGNC:9670]	5.9017	5.89023	22.2992	13.241	9.05823	4.18272	royalblue
ENSG00000166479	TMX3	protein_coding	thioredoxin related transmembrane protein 3 [Source:HGNC Symbol;Acc:HGNC:24718]	5.94842	5.84429	69.2496	2.5763	66.6733	-64.097	greenyellow
ENSG00000071242	RPS6KA2	protein_coding	ribosomal protein S6 kinase A2 [Source:HGNC Symbol;Acc:HGNC:10431]	5.86025	5.92665	7.94521	3.62095	4.32427	-0.703321	grey
ENSG00000170248	PDCD6IP	protein_coding	programmed cell death 6 interacting protein [Source:HGNC Symbol;Acc:HGNC:8766]	5.91694	5.86961	41.9247	18.3008	23.6239	-5.32312	greenyellow
ENSG00000182606	TRAK1	protein_coding	trafficking kinesin protein 1 [Source:HGNC Symbol;Acc:HGNC:29947]	5.87478	5.90809	27.1767	6.9429	20.2338	-13.2909	royalblue
ENSG00000166783	KIAA0430	protein_coding	KIAA0430 [Source:HGNC Symbol;Acc:HGNC:29562]	5.89588	5.88484	16.2147	2.19626	14.0185	-11.8222	grey
ENSG00000145990	GFOD1	protein_coding	glucose-fructose oxidoreductase domain containing 1 [Source:HGNC Symbol;Acc:HGNC:21096]	5.83839	5.93821	46.9867	21.5343	25.4524	-3.91803	brown
ENSG00000175182	FAM131A	protein_coding	family with sequence similarity 131 member A [Source:HGNC Symbol;Acc:HGNC:28308]	5.87483	5.90333	15.4912	3.65898	11.8322	-8.17323	greenyellow
ENSG00000170419	VSTM2A	protein_coding	V-set and transmembrane domain containing 2A [Source:HGNC Symbol;Acc:HGNC:28499]	5.87901	5.89887	1.79721	1.18482	0.612383	0.57244	grey
ENSG00000188211	NCR3LG1	protein_coding	natural killer cell cytotoxicity receptor 3 ligand 1 [Source:HGNC Symbol;Acc:HGNC:42400]	5.89664	5.88167	3.81153	1.47654	2.33499	-0.858458	grey
ENSG00000138071	ACTR2	protein_coding	ARP2 actin related protein 2 homolog [Source:HGNC Symbol;Acc:HGNC:169]	5.92871	5.85117	35.4127	15.1505	20.2622	-5.11172	greenyellow
ENSG00000077522	ACTN2	protein_coding	actinin alpha 2 [Source:HGNC Symbol;Acc:HGNC:164]	5.92982	5.84964	8.30676	4.555	3.75175	0.803245	grey
ENSG00000184672	RALYL	protein_coding	RALY RNA binding protein-like [Source:HGNC Symbol;Acc:HGNC:27036]	5.87171	5.90267	10.9787	3.32593	7.65281	-4.32688	grey
ENSG00000270066	SCARNA2	lincRNA	small Cajal body-specific RNA 2 [Source:EntrezGene;Acc:677766]	5.94688	5.83097	7.62016	6.25104	1.36912	4.88193	grey
ENSG00000123119	NECAB1	protein_coding	N-terminal EF-hand calcium binding protein 1 [Source:HGNC Symbol;Acc:HGNC:20983]	5.89079	5.8832	13.8209	4.41193	9.40895	-4.99701	grey
ENSG00000132024	CC2D1A	protein_coding	coiled-coil and C2 domain containing 1A [Source:HGNC Symbol;Acc:HGNC:30237]	5.91184	5.86191	65.9127	8.71772	57.195	-48.4773	royalblue
ENSG00000075826	SEC31B	protein_coding	SEC31 homolog B, COPII coat complex component [Source:HGNC Symbol;Acc:HGNC:23197]	5.91434	5.85938	6.95217	2.07267	4.8795	-2.80683	grey
ENSG00000145730	PAM	protein_coding	peptidylglycine alpha-amidating monooxygenase [Source:HGNC Symbol;Acc:HGNC:8596]	5.92206	5.85009	23.9656	8.96877	14.9968	-6.02803	greenyellow
ENSG00000127054	CPSF3L	protein_coding	cleavage and polyadenylation specific factor 3-like [Source:HGNC Symbol;Acc:HGNC:26052]	5.90425	5.86641	54.849	43.2565	11.5924	31.6641	royalblue
ENSG00000178467	P4HTM	protein_coding	prolyl 4-hydroxylase, transmembrane [Source:HGNC Symbol;Acc:HGNC:28858]	5.8926	5.87627	12.5601	5.06328	7.49679	-2.43351	royalblue
ENSG00000184465	WDR27	protein_coding	WD repeat domain 27 [Source:HGNC Symbol;Acc:HGNC:21248]	5.85074	5.91273	8.97699	4.67034	4.30666	0.363682	grey
ENSG00000139793	MBNL2	protein_coding	muscleblind like splicing regulator 2 [Source:HGNC Symbol;Acc:HGNC:16746]	5.88806	5.87495	14.8778	2.88216	11.9956	-9.11348	grey
ENSG00000169992	NLGN2	protein_coding	neuroligin 2 [Source:HGNC Symbol;Acc:HGNC:14290]	5.84844	5.912	32.0795	8.14703	23.9324	-15.7854	royalblue
ENSG00000243716	NPIPB5	protein_coding	nuclear pore complex interacting protein family member B5 [Source:HGNC Symbol;Acc:HGNC:37233]	5.90474	5.85847	5.26355	0.858392	4.40516	-3.54677	grey
ENSG00000069667	RORA	protein_coding	RAR related orphan receptor A [Source:HGNC Symbol;Acc:HGNC:10258]	5.86752	5.89351	11.446	1.81459	9.63142	-7.81682	grey
ENSG00000141959	PFKL	protein_coding	phosphofructokinase, liver type [Source:HGNC Symbol;Acc:HGNC:8876]	5.82585	5.93224	53.4426	0.0726264	53.37	-53.2974	royalblue
ENSG00000152291	TGOLN2	protein_coding	trans-golgi network protein 2 [Source:HGNC Symbol;Acc:HGNC:15450]	5.83586	5.9189	52.406	19.5123	32.8936	-13.3813	black
ENSG00000261451	RP11-981G7.1	sense_overlapping	0	5.90108	5.85602	3.51492	1.44139	2.07353	-0.632138	grey
ENSG00000159840	ZYX	protein_coding	zyxin [Source:HGNC Symbol;Acc:HGNC:13200]	5.88494	5.87124	51.0015	32.1351	18.8665	13.2686	royalblue
ENSG00000113100	CDH9	protein_coding	cadherin 9 [Source:HGNC Symbol;Acc:HGNC:1768]	5.90301	5.85382	35.9432	8.46865	27.4745	-19.0059	grey
ENSG00000175662	TOM1L2	protein_coding	target of myb1 like 2 membrane trafficking protein [Source:HGNC Symbol;Acc:HGNC:11984]	5.88119	5.87303	48.9251	12.9985	35.9267	-22.9282	royalblue
ENSG00000128000	ZNF780B	protein_coding	zinc finger protein 780B [Source:HGNC Symbol;Acc:HGNC:33109]	5.87503	5.87809	19.7205	0.330752	19.3898	-19.059	grey
ENSG00000037042	TUBG2	protein_coding	tubulin gamma 2 [Source:HGNC Symbol;Acc:HGNC:12419]	5.87426	5.87805	20.9311	3.54374	17.3874	-13.8436	royalblue
ENSG00000184792	OSBP2	protein_coding	oxysterol binding protein 2 [Source:HGNC Symbol;Acc:HGNC:8504]	5.90832	5.84313	25.8593	0.351838	25.5075	-25.1557	grey
ENSG00000198089	SFI1	protein_coding	SFI1 centrin binding protein [Source:HGNC Symbol;Acc:HGNC:29064]	5.92662	5.82579	11.9004	0.166836	11.7336	-11.5668	grey
ENSG00000155903	RASA2	protein_coding	RAS p21 protein activator 2 [Source:HGNC Symbol;Acc:HGNC:9872]	5.92554	5.82638	63.7294	19.7843	43.9451	-24.1608	greenyellow
ENSG00000020426	MNAT1	protein_coding	MNAT1, CDK activating kinase assembly factor [Source:HGNC Symbol;Acc:HGNC:7181]	5.89509	5.85375	43.1008	8.47083	34.63	-26.1592	royalblue
ENSG00000170445	HARS	protein_coding	histidyl-tRNA synthetase [Source:HGNC Symbol;Acc:HGNC:4816]	5.91436	5.83466	9.34838	4.86499	4.48339	0.3816	grey
ENSG00000084070	SMAP2	protein_coding	small ArfGAP2 [Source:HGNC Symbol;Acc:HGNC:25082]	5.90611	5.84007	18.5485	9.79167	8.75684	1.03482	grey
ENSG00000116001	TIA1	protein_coding	TIA1 cytotoxic granule-associated RNA binding protein [Source:HGNC Symbol;Acc:HGNC:11802]	5.88484	5.85689	25.5563	8.8324	16.7239	-7.89148	grey
ENSG00000154122	ANKH	protein_coding	ANKH inorganic pyrophosphate transport regulator [Source:HGNC Symbol;Acc:HGNC:15492]	5.86867	5.87212	3.20814	2.15101	1.05713	1.09388	grey
ENSG00000185024	BRF1	protein_coding	BRF1, RNA polymerase III transcription initiation factor 90 kDa subunit [Source:HGNC Symbol;Acc:HGNC:11551]	5.9623	5.78304	22.3079	0.688768	21.6191	-20.9304	darkturquoise
ENSG00000151952	TMEM132D	protein_coding	transmembrane protein 132D [Source:HGNC Symbol;Acc:HGNC:29411]	5.86508	5.8735	3.29962	0.983061	2.31656	-1.3335	grey
ENSG00000198363	ASPH	protein_coding	aspartate beta-hydroxylase [Source:HGNC Symbol;Acc:HGNC:757]	5.84147	5.89559	2.43031	1.20104	1.22928	-0.0282439	grey
ENSG00000101638	ST8SIA5	protein_coding	ST8 alpha-N-acetyl-neuraminide alpha-2,8-sialyltransferase 5 [Source:HGNC Symbol;Acc:HGNC:17827]	5.91486	5.82484	12.568	0.0400921	12.5279	-12.4878	cyan
ENSG00000147416	ATP6V1B2	protein_coding	ATPase H+ transporting V1 subunit B2 [Source:HGNC Symbol;Acc:HGNC:854]	5.90423	5.83387	18.346	6.5396	11.8064	-5.26675	grey
ENSG00000115840	SLC25A12	protein_coding	solute carrier family 25 member 12 [Source:HGNC Symbol;Acc:HGNC:10982]	5.8656	5.87035	15.0172	6.2155	8.80168	-2.58618	greenyellow
ENSG00000162231	NXF1	protein_coding	nuclear RNA export factor 1 [Source:HGNC Symbol;Acc:HGNC:8071]	5.86102	5.87393	7.23462	2.55746	4.67716	-2.1197	grey
ENSG00000100241	SBF1	protein_coding	SET binding factor 1 [Source:HGNC Symbol;Acc:HGNC:10542]	5.85302	5.87972	96.0113	0.993003	95.0183	-94.0253	royalblue
ENSG00000134709	HOOK1	protein_coding	hook microtubule tethering protein 1 [Source:HGNC Symbol;Acc:HGNC:19884]	5.89262	5.84166	26.9985	8.14514	18.8534	-10.7082	greenyellow
ENSG00000112787	FBRSL1	protein_coding	fibrosin like 1 [Source:HGNC Symbol;Acc:HGNC:29308]	5.88686	5.84526	49.5954	21.0296	28.5658	-7.53624	royalblue
ENSG00000096746	HNRNPH3	protein_coding	heterogeneous nuclear ribonucleoprotein H3 [Source:HGNC Symbol;Acc:HGNC:5043]	5.858	5.86845	3.59984	1.12111	2.47873	-1.35763	grey
ENSG00000126012	KDM5C	protein_coding	lysine demethylase 5C [Source:HGNC Symbol;Acc:HGNC:11114]	5.85526	5.8706	47.8697	22.3861	25.4836	-3.09751	royalblue
ENSG00000166165	CKB	protein_coding	creatine kinase B [Source:HGNC Symbol;Acc:HGNC:1991]	5.84936	5.87557	28.0783	5.41704	22.6613	-17.2443	black
ENSG00000087087	SRRT	protein_coding	serrate, RNA effector molecule [Source:HGNC Symbol;Acc:HGNC:24101]	5.86853	5.85366	74.0009	46.7142	27.2867	19.4275	royalblue
ENSG00000168385	SEPT2	protein_coding	septin 2 [Source:HGNC Symbol;Acc:HGNC:7729]	5.89428	5.82689	9.70607	0.702043	9.00402	-8.30198	midnightblue
ENSG00000126261	UBA2	protein_coding	ubiquitin like modifier activating enzyme 2 [Source:HGNC Symbol;Acc:HGNC:30661]	5.89426	5.82602	23.9929	0.716879	23.2761	-22.5592	grey
ENSG00000147274	RBMX	protein_coding	RNA binding motif protein, X-linked [Source:HGNC Symbol;Acc:HGNC:9910]	5.86631	5.85237	13.797	5.00429	8.79267	-3.78838	grey
ENSG00000196872	KIAA1211L	protein_coding	KIAA1211 like [Source:HGNC Symbol;Acc:HGNC:33454]	5.83803	5.87807	13.0035	8.27611	4.72737	3.54875	grey
ENSG00000161267	BDH1	protein_coding	3-hydroxybutyrate dehydrogenase, type 1 [Source:HGNC Symbol;Acc:HGNC:1027]	5.83803	5.87702	11.7769	7.21633	4.56059	2.65574	grey
ENSG00000155744	FAM126B	protein_coding	family with sequence similarity 126 member B [Source:HGNC Symbol;Acc:HGNC:28593]	5.847	5.86453	13.7705	8.09311	5.67741	2.4157	grey
ENSG00000171163	ZNF692	protein_coding	zinc finger protein 692 [Source:HGNC Symbol;Acc:HGNC:26049]	5.83526	5.87512	44.7998	30.1728	14.627	15.5458	royalblue
ENSG00000107864	CPEB3	protein_coding	cytoplasmic polyadenylation element binding protein 3 [Source:HGNC Symbol;Acc:HGNC:21746]	5.81155	5.89597	12.6428	2.28696	10.3559	-8.0689	brown
ENSG00000165434	PGM2L1	protein_coding	phosphoglucomutase 2 like 1 [Source:HGNC Symbol;Acc:HGNC:20898]	5.76185	5.9428	54.8122	13.569	41.2432	-27.6742	brown
ENSG00000188177	ZC3H6	protein_coding	zinc finger CCCH-type containing 6 [Source:HGNC Symbol;Acc:HGNC:24762]	5.84357	5.8651	7.03968	5.57958	1.4601	4.11948	grey
ENSG00000066084	DIP2B	protein_coding	disco interacting protein 2 homolog B [Source:HGNC Symbol;Acc:HGNC:29284]	5.87123	5.83867	4.65902	1.15534	3.50368	-2.34834	grey
ENSG00000006125	AP2B1	protein_coding	adaptor related protein complex 2 beta 1 subunit [Source:HGNC Symbol;Acc:HGNC:563]	5.86325	5.84618	39.2889	1.04405	38.2449	-37.2008	darkorange
ENSG00000069424	KCNAB2	protein_coding	potassium voltage-gated channel subfamily A regulatory beta subunit 2 [Source:HGNC Symbol;Acc:HGNC:6229]	5.85881	5.84993	34.1504	20.724	13.4264	7.29756	royalblue
ENSG00000169249	ZRSR2	protein_coding	zinc finger CCCH-type, RNA binding motif and serine/arginine rich 2 [Source:HGNC Symbol;Acc:HGNC:23019]	5.88424	5.82463	13.4474	6.34093	7.10649	-0.765557	royalblue
ENSG00000134480	CCNH	protein_coding	cyclin H [Source:HGNC Symbol;Acc:HGNC:1594]	5.82941	5.87536	7.43974	3.5608	3.87894	-0.318136	grey
ENSG00000115423	DNAH6	protein_coding	dynein axonemal heavy chain 6 [Source:HGNC Symbol;Acc:HGNC:2951]	5.81666	5.88487	6.85577	4.3613	2.49447	1.86683	grey
ENSG00000106012	IQCE	protein_coding	IQ motif containing E [Source:HGNC Symbol;Acc:HGNC:29171]	5.85581	5.84678	35.8251	20.029	15.796	4.23296	royalblue
ENSG00000132294	EFR3A	protein_coding	EFR3 homolog A [Source:HGNC Symbol;Acc:HGNC:28970]	5.82026	5.87818	36.97	7.131	29.839	-22.708	brown
ENSG00000152223	EPG5	protein_coding	ectopic P-granules autophagy protein 5 homolog [Source:HGNC Symbol;Acc:HGNC:29331]	5.82439	5.87399	6.15893	0.423644	5.73529	-5.31164	grey
ENSG00000165416	SUGT1	protein_coding	SGT1 homolog, MIS12 kinetochore complex assembly cochaperone [Source:HGNC Symbol;Acc:HGNC:16987]	5.81494	5.88172	15.9729	4.01384	11.959	-7.94519	grey
ENSG00000112584	FAM120B	protein_coding	family with sequence similarity 120B [Source:HGNC Symbol;Acc:HGNC:21109]	5.89715	5.80389	9.57498	3.71377	5.86122	-2.14745	grey
ENSG00000134504	KCTD1	protein_coding	potassium channel tetramerization domain containing 1 [Source:HGNC Symbol;Acc:HGNC:18249]	5.79918	5.89274	12.0753	0.932758	11.1426	-10.2098	grey
ENSG00000117152	RGS4	protein_coding	regulator of G-protein signaling 4 [Source:HGNC Symbol;Acc:HGNC:10000]	5.73007	5.95664	21.4121	10.7996	10.6125	0.187053	brown
ENSG00000174227	PIGG	protein_coding	phosphatidylinositol glycan anchor biosynthesis class G [Source:HGNC Symbol;Acc:HGNC:25985]	5.84642	5.84369	5.42305	2.4045	3.01855	-0.614054	grey
ENSG00000117000	RLF	protein_coding	rearranged L-myc fusion [Source:HGNC Symbol;Acc:HGNC:10025]	5.88471	5.80498	12.972	5.83936	7.13263	-1.29327	greenyellow
ENSG00000185418	TARSL2	protein_coding	threonyl-tRNA synthetase like 2 [Source:HGNC Symbol;Acc:HGNC:24728]	5.86794	5.81976	11.1807	0.732555	10.4482	-9.7156	greenyellow
ENSG00000114861	FOXP1	protein_coding	forkhead box P1 [Source:HGNC Symbol;Acc:HGNC:3823]	5.82538	5.85631	23.7931	5.41022	18.3828	-12.9726	darkorange
ENSG00000177103	DSCAML1	protein_coding	DS cell adhesion molecule like 1 [Source:HGNC Symbol;Acc:HGNC:14656]	5.82177	5.85939	29.2701	10.4026	18.8676	-8.46498	royalblue
ENSG00000122085	MTERF4	protein_coding	mitochondrial transcription termination factor 4 [Source:HGNC Symbol;Acc:HGNC:28785]	5.88263	5.80106	20.4033	3.29679	17.1065	-13.8097	brown
ENSG00000176204	LRRTM4	protein_coding	leucine rich repeat transmembrane neuronal 4 [Source:HGNC Symbol;Acc:HGNC:19411]	5.84907	5.83166	9.8781	4.86547	5.01262	-0.147147	grey
ENSG00000151692	RNF144A	protein_coding	ring finger protein 144A [Source:HGNC Symbol;Acc:HGNC:20457]	5.81391	5.86348	12.2076	6.46249	5.74508	0.717406	grey
ENSG00000270103	RNU11	lincRNA	0	5.7244	5.94356	8.44336	6.79238	1.65098	5.1414	grey
ENSG00000236901	MIR600HG	sense_intronic	MIR600 host gene [Source:HGNC Symbol;Acc:HGNC:23642]	5.86674	5.80694	3.22621	1.25253	1.97368	-0.721143	grey
ENSG00000156052	GNAQ	protein_coding	G protein subunit alpha q [Source:HGNC Symbol;Acc:HGNC:4390]	5.80469	5.86527	46.9077	12.3754	34.5323	-22.1569	brown
ENSG00000103479	RBL2	protein_coding	RB transcriptional corepressor like 2 [Source:HGNC Symbol;Acc:HGNC:9894]	5.84254	5.82789	7.3465	0.386233	6.96026	-6.57403	greenyellow
ENSG00000118971	CCND2	protein_coding	cyclin D2 [Source:HGNC Symbol;Acc:HGNC:1583]	5.81906	5.8492	15.1382	1.88008	13.2581	-11.378	brown
ENSG00000119778	ATAD2B	protein_coding	ATPase family, AAA domain containing 2B [Source:HGNC Symbol;Acc:HGNC:29230]	5.85165	5.81778	12.3613	7.77771	4.5836	3.19412	grey
ENSG00000132824	SERINC3	protein_coding	serine incorporator 3 [Source:HGNC Symbol;Acc:HGNC:11699]	5.76078	5.90121	31.8794	1.21315	30.6663	-29.4532	brown
ENSG00000204590	GNL1	protein_coding	G protein nucleolar 1 (putative) [Source:HGNC Symbol;Acc:HGNC:4413]	5.82436	5.84073	28.8072	6.73697	22.0702	-15.3332	black
ENSG00000148948	LRRC4C	protein_coding	leucine rich repeat containing 4C [Source:HGNC Symbol;Acc:HGNC:29317]	5.79683	5.8657	5.23406	1.79632	3.43775	-1.64143	grey
ENSG00000058091	CDK14	protein_coding	cyclin dependent kinase 14 [Source:HGNC Symbol;Acc:HGNC:8883]	5.8189	5.8434	12.6701	1.7072	10.9629	-9.25575	darkorange
ENSG00000204650	CRHR1-IT1	processed_transcript	CRHR1 intronic transcript 1 [Source:HGNC Symbol;Acc:HGNC:26327]	5.83315	5.82867	7.69232	0.910312	6.78201	-5.8717	grey
ENSG00000008083	JARID2	protein_coding	jumonji and AT-rich interaction domain containing 2 [Source:HGNC Symbol;Acc:HGNC:6196]	5.87706	5.78658	24.0733	2.37377	21.6995	-19.3258	darkturquoise
ENSG00000125827	TMX4	protein_coding	thioredoxin related transmembrane protein 4 [Source:HGNC Symbol;Acc:HGNC:25237]	5.74622	5.90861	8.50376	0.534369	7.96939	-7.43502	grey
ENSG00000144369	FAM171B	protein_coding	family with sequence similarity 171 member B [Source:HGNC Symbol;Acc:HGNC:29412]	5.79636	5.86001	18.3145	10.9906	7.32396	3.6666	grey
ENSG00000168014	C2CD3	protein_coding	C2 calcium dependent domain containing 3 [Source:HGNC Symbol;Acc:HGNC:24564]	5.8622	5.79438	48.1078	9.67251	38.4353	-28.7628	greenyellow
ENSG00000198794	SCAMP5	protein_coding	secretory carrier membrane protein 5 [Source:HGNC Symbol;Acc:HGNC:30386]	5.75333	5.89482	30.3269	4.0863	26.2406	-22.1543	brown
ENSG00000226380	MIR29A	lincRNA	microRNA 29a [Source:HGNC Symbol;Acc:HGNC:31616]	5.79922	5.85073	14.9763	4.55342	10.4229	-5.86948	grey
ENSG00000188818	ZDHHC11	protein_coding	zinc finger DHHC-type containing 11 [Source:HGNC Symbol;Acc:HGNC:19158]	5.67862	5.96443	2.70644	1.77743	0.929013	0.848418	grey
ENSG00000172660	#N/A	#N/A	#N/A	5.85797	5.79371	35.7358	2.28809	33.4477	-31.1597	greenyellow
ENSG00000151025	GPR158	protein_coding	G protein-coupled receptor 158 [Source:HGNC Symbol;Acc:HGNC:23689]	5.84058	5.80953	20.4682	2.25246	18.2157	-15.9633	darkorange
ENSG00000008952	SEC62	protein_coding	SEC62 homolog, preprotein translocation factor [Source:HGNC Symbol;Acc:HGNC:11846]	5.78443	5.86216	23.8931	5.53823	18.3548	-12.8166	brown
ENSG00000206579	XKR4	protein_coding	XK related 4 [Source:HGNC Symbol;Acc:HGNC:29394]	5.86412	5.78686	14.2837	3.47231	10.8113	-7.33903	grey
ENSG00000065882	TBC1D1	protein_coding	TBC1 domain family member 1 [Source:HGNC Symbol;Acc:HGNC:11578]	5.80289	5.84163	7.94173	3.01143	4.93029	-1.91886	grey
ENSG00000162729	IGSF8	protein_coding	immunoglobulin superfamily member 8 [Source:HGNC Symbol;Acc:HGNC:17813]	5.77083	5.87027	14.1068	0.722594	13.3843	-12.6617	darkgrey
ENSG00000105223	PLD3	protein_coding	phospholipase D family member 3 [Source:HGNC Symbol;Acc:HGNC:17158]	5.81837	5.82528	22.8286	0.56958	22.259	-21.6895	black
ENSG00000104859	CLASRP	protein_coding	CLK4 associating serine/arginine rich protein [Source:HGNC Symbol;Acc:HGNC:17731]	5.79251	5.84888	88.8967	8.28839	80.6083	-72.3199	royalblue
ENSG00000163635	ATXN7	protein_coding	ataxin 7 [Source:HGNC Symbol;Acc:HGNC:10560]	5.81905	5.82096	4.0343	2.84531	1.18899	1.65632	grey
ENSG00000198563	DDX39B	protein_coding	DEAD-box helicase 39B [Source:HGNC Symbol;Acc:HGNC:13917]	5.82674	5.81105	9.53417	4.98788	4.54629	0.441591	grey
ENSG00000165684	SNAPC4	protein_coding	small nuclear RNA activating complex polypeptide 4 [Source:HGNC Symbol;Acc:HGNC:11137]	5.82486	5.81236	55.5767	30.3139	25.2628	5.05102	royalblue
ENSG00000033178	UBA6	protein_coding	ubiquitin like modifier activating enzyme 6 [Source:HGNC Symbol;Acc:HGNC:25581]	5.85213	5.78536	20.7527	5.36865	15.3841	-10.0154	grey
ENSG00000101298	SNPH	protein_coding	syntaphilin [Source:HGNC Symbol;Acc:HGNC:15931]	5.79957	5.83476	13.0049	0.512151	12.4927	-11.9806	grey
ENSG00000153113	CAST	protein_coding	calpastatin [Source:HGNC Symbol;Acc:HGNC:1515]	5.86835	5.7685	1.72561	1.1241	0.601509	0.522594	grey
ENSG00000168395	ING5	protein_coding	inhibitor of growth family member 5 [Source:HGNC Symbol;Acc:HGNC:19421]	5.78737	5.84427	22.5497	7.16792	15.3818	-8.21387	grey
ENSG00000101161	PRPF6	protein_coding	pre-mRNA processing factor 6 [Source:HGNC Symbol;Acc:HGNC:15860]	5.83597	5.79614	46.3553	8.40791	37.9474	-29.5395	royalblue
ENSG00000103540	CCP110	protein_coding	centriolar coiled-coil protein 110 [Source:HGNC Symbol;Acc:HGNC:24342]	5.86545	5.76787	12.4007	1.92408	10.4766	-8.55256	grey
ENSG00000139990	DCAF5	protein_coding	DDB1 and CUL4 associated factor 5 [Source:HGNC Symbol;Acc:HGNC:20224]	5.83047	5.80077	14.4599	2.44881	12.011	-9.56223	grey
ENSG00000057935	MTA3	protein_coding	metastasis associated 1 family member 3 [Source:HGNC Symbol;Acc:HGNC:23784]	5.80898	5.81978	9.67762	4.6073	5.07032	-0.463017	grey
ENSG00000126351	THRA	protein_coding	thyroid hormone receptor, alpha [Source:HGNC Symbol;Acc:HGNC:11796]	5.78237	5.84282	9.01536	0.697091	8.31827	-7.62117	grey
ENSG00000075624	ACTB	protein_coding	actin beta [Source:HGNC Symbol;Acc:HGNC:132]	5.76021	5.86343	42.9269	12.0694	30.8576	-18.7882	black
ENSG00000142687	KIAA0319L	protein_coding	KIAA0319 like [Source:HGNC Symbol;Acc:HGNC:30071]	5.79685	5.82863	5.32541	4.74521	0.580201	4.165	grey
ENSG00000138032	PPM1B	protein_coding	protein phosphatase, Mg2+/Mn2+ dependent 1B [Source:HGNC Symbol;Acc:HGNC:9276]	5.80919	5.81665	22.6276	10.758	11.8696	-1.1116	greenyellow
ENSG00000254537	RP1-130L23.1	processed_pseudogene	0	5.93186	5.70034	9.00937	1.08563	7.92375	-6.83812	grey60
ENSG00000154237	LRRK1	protein_coding	leucine rich repeat kinase 1 [Source:HGNC Symbol;Acc:HGNC:18608]	5.8487	5.77085	13.5773	1.73229	11.845	-10.1127	grey
ENSG00000173681	CXorf23	protein_coding	chromosome X open reading frame 23 [Source:HGNC Symbol;Acc:HGNC:27413]	5.82682	5.79098	14.6951	2.99994	11.6952	-8.69525	greenyellow
ENSG00000089199	CHGB	protein_coding	chromogranin B [Source:HGNC Symbol;Acc:HGNC:1930]	5.73515	5.877	6.67939	0.473572	6.20582	-5.73225	grey
ENSG00000145198	VWA5B2	protein_coding	von Willebrand factor A domain containing 5B2 [Source:HGNC Symbol;Acc:HGNC:25144]	5.77882	5.83507	7.94982	1.98561	5.96421	-3.9786	royalblue
ENSG00000163510	CWC22	protein_coding	CWC22 homolog, spliceosome-associated protein [Source:HGNC Symbol;Acc:HGNC:29322]	5.83153	5.78514	16.5669	8.05636	8.51053	-0.454177	grey
ENSG00000163125	RPRD2	protein_coding	regulation of nuclear pre-mRNA domain containing 2 [Source:HGNC Symbol;Acc:HGNC:29039]	5.8314	5.78452	18.6773	11.4525	7.22476	4.22773	grey
ENSG00000214176	PLEKHM1P1	transcribed_unprocessed_pseudogene	pleckstrin homology and RUN domain containing M1 pseudogene 1 [Source:HGNC Symbol;Acc:HGNC:35411]	5.80998	5.80052	30.9086	5.45589	25.4527	-19.9969	royalblue
ENSG00000165023	DIRAS2	protein_coding	DIRAS family GTPase 2 [Source:HGNC Symbol;Acc:HGNC:19323]	5.6574	5.9437	39.6486	11.2245	28.4241	-17.1996	brown
ENSG00000146216	TTBK1	protein_coding	tau tubulin kinase 1 [Source:HGNC Symbol;Acc:HGNC:19140]	5.77214	5.83468	83.0449	54.4176	28.6273	25.7902	royalblue
ENSG00000160953	MUM1	protein_coding	melanoma associated antigen (mutated) 1 [Source:HGNC Symbol;Acc:HGNC:29641]	5.76118	5.84484	41.5721	0.194943	41.3772	-41.1823	darkgrey
ENSG00000198911	SREBF2	protein_coding	sterol regulatory element binding transcription factor 2 [Source:HGNC Symbol;Acc:HGNC:11290]	5.76361	5.84174	11.6057	0.0750111	11.5307	-11.4557	grey
ENSG00000082269	FAM135A	protein_coding	family with sequence similarity 135 member A [Source:HGNC Symbol;Acc:HGNC:21084]	5.82784	5.77442	65.6556	21.7734	43.8822	-22.1089	greenyellow
ENSG00000198920	KIAA0753	protein_coding	KIAA0753 [Source:HGNC Symbol;Acc:HGNC:29110]	5.81752	5.7826	16.1235	1.17738	14.9461	-13.7687	grey
ENSG00000133794	ARNTL	protein_coding	aryl hydrocarbon receptor nuclear translocator like [Source:HGNC Symbol;Acc:HGNC:701]	5.78762	5.80665	3.54263	1.16732	2.37531	-1.20799	grey
ENSG00000166135	HIF1AN	protein_coding	hypoxia inducible factor 1 alpha subunit inhibitor [Source:HGNC Symbol;Acc:HGNC:17113]	5.76842	5.82453	18.302	3.79523	14.5067	-10.7115	greenyellow
ENSG00000108557	RAI1	protein_coding	retinoic acid induced 1 [Source:HGNC Symbol;Acc:HGNC:9834]	5.81751	5.77519	42.7851	9.40303	33.3821	-23.979	royalblue
ENSG00000115548	KDM3A	protein_coding	lysine demethylase 3A [Source:HGNC Symbol;Acc:HGNC:20815]	5.86714	5.72641	26.8383	12.0702	14.7681	-2.69784	greenyellow
ENSG00000226049	TLK2P1	processed_pseudogene	tousled like kinase 2 pseudogene 1 [Source:HGNC Symbol;Acc:HGNC:18048]	5.803	5.78694	2.33601	0.355445	1.98056	-1.62512	grey
ENSG00000101391	CDK5RAP1	protein_coding	CDK5 regulatory subunit associated protein 1 [Source:HGNC Symbol;Acc:HGNC:15880]	5.74852	5.83823	3.43302	0.378659	3.05436	-2.6757	grey
ENSG00000040199	PHLPP2	protein_coding	PH domain and leucine rich repeat protein phosphatase 2 [Source:HGNC Symbol;Acc:HGNC:29149]	5.78311	5.80358	13.7335	1.48691	12.2466	-10.7597	grey
ENSG00000143195	ILDR2	protein_coding	immunoglobulin like domain containing receptor 2 [Source:HGNC Symbol;Acc:HGNC:18131]	5.79846	5.78847	24.1978	14.0074	10.1904	3.81703	grey
ENSG00000197157	SND1	protein_coding	staphylococcal nuclease and tudor domain containing 1 [Source:HGNC Symbol;Acc:HGNC:30646]	5.79538	5.78996	10.4933	4.24698	6.24636	-1.99938	grey
ENSG00000116667	C1orf21	protein_coding	chromosome 1 open reading frame 21 [Source:HGNC Symbol;Acc:HGNC:15494]	5.82999	5.75675	7.02469	4.90681	2.11788	2.78894	grey
ENSG00000165995	CACNB2	protein_coding	calcium voltage-gated channel auxiliary subunit beta 2 [Source:HGNC Symbol;Acc:HGNC:1402]	5.7848	5.79783	15.096	3.14287	11.9532	-8.81031	grey
ENSG00000011275	RNF216	protein_coding	ring finger protein 216 [Source:HGNC Symbol;Acc:HGNC:21698]	5.8069	5.77637	15.8704	6.5799	9.29046	-2.71056	grey
ENSG00000261786	RP4-555D20.2	lincRNA	0	5.80663	5.77662	25.8132	10.6488	15.1645	-4.51569	royalblue
ENSG00000145191	EIF2B5	protein_coding	eukaryotic translation initiation factor 2B subunit epsilon [Source:HGNC Symbol;Acc:HGNC:3261]	5.8038	5.77835	15.648	6.34999	9.29798	-2.94799	royalblue
ENSG00000114279	FGF12	protein_coding	fibroblast growth factor 12 [Source:HGNC Symbol;Acc:HGNC:3668]	5.77319	5.80608	36.4316	12.6558	23.7757	-11.1199	brown
ENSG00000112249	ASCC3	protein_coding	activating signal cointegrator 1 complex subunit 3 [Source:HGNC Symbol;Acc:HGNC:18697]	5.8003	5.77919	49.273	11.1042	38.1687	-27.0645	greenyellow
ENSG00000203668	CHML	protein_coding	CHM like, Rab escort protein 2 [Source:HGNC Symbol;Acc:HGNC:1941]	5.74812	5.82804	4.55547	3.86913	0.686341	3.18279	grey
ENSG00000115808	STRN	protein_coding	striatin [Source:HGNC Symbol;Acc:HGNC:11424]	5.81322	5.76638	22.2299	7.11134	15.1186	-8.00723	greenyellow
ENSG00000176915	ANKLE2	protein_coding	ankyrin repeat and LEM domain containing 2 [Source:HGNC Symbol;Acc:HGNC:29101]	5.77172	5.80539	6.72032	1.9321	4.78822	-2.85613	grey
ENSG00000151376	ME3	protein_coding	malic enzyme 3 [Source:HGNC Symbol;Acc:HGNC:6985]	5.81383	5.76482	8.55063	2.25995	6.29067	-4.03072	grey
ENSG00000112339	HBS1L	protein_coding	HBS1 like translational GTPase [Source:HGNC Symbol;Acc:HGNC:4834]	5.7586	5.81689	5.05468	1.74756	3.30712	-1.55956	grey
ENSG00000130363	RSPH3	protein_coding	radial spoke 3 homolog [Source:HGNC Symbol;Acc:HGNC:21054]	5.75455	5.82029	1.83227	0.950341	0.881932	0.0684086	grey
ENSG00000086102	NFX1	protein_coding	nuclear transcription factor, X-box binding 1 [Source:HGNC Symbol;Acc:HGNC:7803]	5.80194	5.77457	18.3555	4.74714	13.6084	-8.86125	grey
ENSG00000185274	WBSCR17	protein_coding	Williams-Beuren syndrome chromosome region 17 [Source:HGNC Symbol;Acc:HGNC:16347]	5.82617	5.75003	27.2138	3.09686	24.1169	-21.02	darkturquoise
ENSG00000140396	NCOA2	protein_coding	nuclear receptor coactivator 2 [Source:HGNC Symbol;Acc:HGNC:7669]	5.77391	5.79673	5.05768	2.18115	2.87653	-0.695375	grey
ENSG00000168259	DNAJC7	protein_coding	DnaJ heat shock protein family (Hsp40) member C7 [Source:HGNC Symbol;Acc:HGNC:12392]	5.76431	5.80522	5.25244	0.494223	4.75822	-4.264	grey
ENSG00000154678	PDE1C	protein_coding	phosphodiesterase 1C [Source:HGNC Symbol;Acc:HGNC:8776]	5.83387	5.73932	8.92405	3.85832	5.06573	-1.20741	grey
ENSG00000005108	THSD7A	protein_coding	thrombospondin type 1 domain containing 7A [Source:HGNC Symbol;Acc:HGNC:22207]	5.77966	5.789	5.73773	2.72426	3.01347	-0.289204	grey
ENSG00000119125	GDA	protein_coding	guanine deaminase [Source:HGNC Symbol;Acc:HGNC:4212]	5.81517	5.75494	18.0875	4.84559	13.2419	-8.39631	grey
ENSG00000120963	ZNF706	protein_coding	zinc finger protein 706 [Source:HGNC Symbol;Acc:HGNC:24992]	5.77744	5.79052	12.7316	4.66625	8.0654	-3.39915	grey
ENSG00000141298	SSH2	protein_coding	slingshot protein phosphatase 2 [Source:HGNC Symbol;Acc:HGNC:30580]	5.79017	5.77746	2.52172	0.395931	2.12579	-1.72986	grey
ENSG00000095951	HIVEP1	protein_coding	human immunodeficiency virus type I enhancer binding protein 1 [Source:HGNC Symbol;Acc:HGNC:4920]	5.81764	5.74624	21.3312	2.04326	19.2879	-17.2447	cyan
ENSG00000138650	PCDH10	protein_coding	protocadherin 10 [Source:HGNC Symbol;Acc:HGNC:13404]	5.68352	5.8712	19.3227	5.94952	13.3731	-7.42363	grey
ENSG00000154229	PRKCA	protein_coding	protein kinase C alpha [Source:HGNC Symbol;Acc:HGNC:9393]	5.74716	5.81103	9.18181	1.07493	8.10688	-7.03195	grey
ENSG00000165495	PKNOX2	protein_coding	PBX/knotted 1 homeobox 2 [Source:HGNC Symbol;Acc:HGNC:16714]	5.78786	5.77205	23.5283	7.23415	16.2941	-9.05998	royalblue
ENSG00000166448	TMEM130	protein_coding	transmembrane protein 130 [Source:HGNC Symbol;Acc:HGNC:25429]	5.70908	5.84634	36.9052	9.47467	27.4305	-17.9558	brown
ENSG00000230910	RP3-525N10.2	antisense	0	5.80315	5.75593	27.4867	0.633044	26.8537	-26.2206	midnightblue
ENSG00000163629	PTPN13	protein_coding	protein tyrosine phosphatase, non-receptor type 13 [Source:HGNC Symbol;Acc:HGNC:9646]	5.79903	5.75721	19.7985	3.9183	15.8802	-11.9619	grey
ENSG00000103942	HOMER2	protein_coding	homer scaffolding protein 2 [Source:HGNC Symbol;Acc:HGNC:17513]	5.76697	5.7864	12.4034	1.68048	10.7229	-9.04246	grey
ENSG00000150394	CDH8	protein_coding	cadherin 8 [Source:HGNC Symbol;Acc:HGNC:1767]	5.78839	5.76093	14.1327	1.60077	12.5319	-10.9311	grey
ENSG00000153902	LGI4	protein_coding	leucine rich repeat LGI family member 4 [Source:HGNC Symbol;Acc:HGNC:18712]	5.75886	5.78588	2.68977	0.654717	2.03506	-1.38034	grey
ENSG00000157181	C1orf27	protein_coding	chromosome 1 open reading frame 27 [Source:HGNC Symbol;Acc:HGNC:24299]	5.804	5.74302	68.8062	40.953	27.8532	13.0999	royalblue
ENSG00000143970	ASXL2	protein_coding	additional sex combs like 2, transcriptional regulator [Source:HGNC Symbol;Acc:HGNC:23805]	5.78532	5.75676	6.0725	4.84986	1.22263	3.62723	grey
ENSG00000031698	SARS	protein_coding	seryl-tRNA synthetase [Source:HGNC Symbol;Acc:HGNC:10537]	5.81917	5.72242	21.816	3.04854	18.7675	-15.7189	darkturquoise
ENSG00000183044	ABAT	protein_coding	4-aminobutyrate aminotransferase [Source:HGNC Symbol;Acc:HGNC:23]	5.71578	5.82005	44.1514	9.46583	34.6856	-25.2198	royalblue
ENSG00000182446	NPLOC4	protein_coding	NPL4 homolog, ubiquitin recognition factor [Source:HGNC Symbol;Acc:HGNC:18261]	5.77534	5.76368	10.5695	0.789558	9.77993	-8.99037	grey
ENSG00000139645	ANKRD52	protein_coding	ankyrin repeat domain 52 [Source:HGNC Symbol;Acc:HGNC:26614]	5.77601	5.76184	27.4984	10.4291	17.0693	-6.64012	royalblue
ENSG00000175395	ZNF25	protein_coding	zinc finger protein 25 [Source:HGNC Symbol;Acc:HGNC:13043]	5.79056	5.74762	11.0852	2.27114	8.81402	-6.54288	grey
ENSG00000172661	FAM21C	protein_coding	family with sequence similarity 21 member C [Source:HGNC Symbol;Acc:HGNC:23414]	5.7971	5.74057	8.34223	0.679072	7.66316	-6.98409	darkturquoise
ENSG00000105245	NUMBL	protein_coding	NUMB like, endocytic adaptor protein [Source:HGNC Symbol;Acc:HGNC:8061]	5.74296	5.79145	2.34269	0.106667	2.23602	-2.12935	grey
ENSG00000111752	PHC1	protein_coding	polyhomeotic homolog 1 [Source:HGNC Symbol;Acc:HGNC:3182]	5.81123	5.72577	14.4764	2.71521	11.7612	-9.046	grey
ENSG00000178951	ZBTB7A	protein_coding	zinc finger and BTB domain containing 7A [Source:HGNC Symbol;Acc:HGNC:18078]	5.70867	5.82199	49.6764	5.92027	43.7561	-37.8358	royalblue
ENSG00000089154	GCN1	protein_coding	GCN1, eIF2 alpha kinase activator homolog [Source:HGNC Symbol;Acc:HGNC:4199]	5.75485	5.77477	19.5421	5.88762	13.6544	-7.76683	royalblue
ENSG00000100403	ZC3H7B	protein_coding	zinc finger CCCH-type containing 7B [Source:HGNC Symbol;Acc:HGNC:30869]	5.73713	5.78973	76.9082	1.6103	75.2979	-73.6876	royalblue
ENSG00000001631	KRIT1	protein_coding	KRIT1, ankyrin repeat containing [Source:HGNC Symbol;Acc:HGNC:1573]	5.76187	5.76625	30.0454	8.54072	21.5047	-12.964	greenyellow
ENSG00000166747	AP1G1	protein_coding	adaptor related protein complex 1 gamma 1 subunit [Source:HGNC Symbol;Acc:HGNC:555]	5.78964	5.73961	37.6795	2.63179	35.0477	-32.4159	greenyellow
ENSG00000164080	RAD54L2	protein_coding	RAD54-like 2 (S. cerevisiae) [Source:HGNC Symbol;Acc:HGNC:29123]	5.78775	5.74081	24.1639	4.07727	20.0866	-16.0093	darkturquoise
ENSG00000107281	NPDC1	protein_coding	neural proliferation, differentiation and control 1 [Source:HGNC Symbol;Acc:HGNC:7899]	5.7291	5.79595	61.7091	33.7384	27.9707	5.76766	royalblue
ENSG00000144596	GRIP2	protein_coding	glutamate receptor interacting protein 2 [Source:HGNC Symbol;Acc:HGNC:23841]	5.74785	5.77742	42.5418	24.3316	18.2102	6.12133	royalblue
ENSG00000110436	SLC1A2	protein_coding	solute carrier family 1 member 2 [Source:HGNC Symbol;Acc:HGNC:10940]	5.70908	5.81173	5.73685	1.46478	4.27207	-2.80729	grey
ENSG00000171951	SCG2	protein_coding	secretogranin II [Source:HGNC Symbol;Acc:HGNC:10575]	5.64168	5.87519	5.119	3.28435	1.83465	1.4497	grey
ENSG00000137200	CMTR1	protein_coding	cap methyltransferase 1 [Source:HGNC Symbol;Acc:HGNC:21077]	5.76095	5.76106	51.2803	30.3635	20.9168	9.44668	royalblue
ENSG00000172766	NAA16	protein_coding	N(alpha)-acetyltransferase 16, NatA auxiliary subunit [Source:HGNC Symbol;Acc:HGNC:26164]	5.75808	5.76279	17.1945	1.62331	15.5712	-13.9479	grey
ENSG00000115839	RAB3GAP1	protein_coding	RAB3 GTPase activating protein catalytic subunit 1 [Source:HGNC Symbol;Acc:HGNC:17063]	5.74656	5.77046	12.0253	6.90388	5.12142	1.78247	grey
ENSG00000186001	LRCH3	protein_coding	leucine rich repeats and calponin homology domain containing 3 [Source:HGNC Symbol;Acc:HGNC:28637]	5.77503	5.74347	12.2503	6.14052	6.10978	0.0307374	grey
ENSG00000187764	SEMA4D	protein_coding	semaphorin 4D [Source:HGNC Symbol;Acc:HGNC:10732]	5.75045	5.76253	3.70978	1.64628	2.0635	-0.41722	grey
ENSG00000245526	LINC00461	lincRNA	long intergenic non-protein coding RNA 461 [Source:HGNC Symbol;Acc:HGNC:42810]	5.78176	5.7328	35.9474	8.12244	27.825	-19.7026	grey
ENSG00000102780	DGKH	protein_coding	diacylglycerol kinase eta [Source:HGNC Symbol;Acc:HGNC:2854]	5.81268	5.70184	24.7036	3.80286	20.9008	-17.0979	grey
ENSG00000167971	CASKIN1	protein_coding	CASK interacting protein 1 [Source:HGNC Symbol;Acc:HGNC:20879]	5.77348	5.73867	70.126	23.3289	46.7971	-23.4682	royalblue
ENSG00000071794	HLTF	protein_coding	helicase like transcription factor [Source:HGNC Symbol;Acc:HGNC:11099]	5.78044	5.732	26.0396	12.0415	13.9981	-1.95654	greenyellow
ENSG00000050165	DKK3	protein_coding	dickkopf WNT signaling pathway inhibitor 3 [Source:HGNC Symbol;Acc:HGNC:2893]	5.70849	5.79992	28.2856	5.40145	22.8841	-17.4827	brown
ENSG00000166897	ELFN2	protein_coding	extracellular leucine rich repeat and fibronectin type III domain containing 2 [Source:HGNC Symbol;Acc:HGNC:29396]	5.71939	5.78867	56.9536	1.7674	55.1862	-53.4188	royalblue
ENSG00000087495	PHACTR3	protein_coding	phosphatase and actin regulator 3 [Source:HGNC Symbol;Acc:HGNC:15833]	5.78195	5.72862	6.0136	0.520442	5.49316	-4.97272	grey
ENSG00000185666	SYN3	protein_coding	synapsin III [Source:HGNC Symbol;Acc:HGNC:11496]	5.70552	5.79946	2.60445	0.126077	2.47838	-2.3523	grey
ENSG00000134775	FHOD3	protein_coding	formin homology 2 domain containing 3 [Source:HGNC Symbol;Acc:HGNC:26178]	5.83202	5.67872	3.58359	0.317997	3.26559	-2.94759	grey
ENSG00000164733	CTSB	protein_coding	cathepsin B [Source:HGNC Symbol;Acc:HGNC:2527]	5.72256	5.78107	28.4929	5.07587	23.4171	-18.3412	brown
ENSG00000167110	GOLGA2	protein_coding	golgin A2 [Source:HGNC Symbol;Acc:HGNC:4425]	5.7616	5.74291	80.801	43.5378	37.2633	6.2745	royalblue
ENSG00000079246	XRCC5	protein_coding	X-ray repair cross complementing 5 [Source:HGNC Symbol;Acc:HGNC:12833]	5.72961	5.77292	18.2656	4.71567	13.55	-8.83429	darkorange
ENSG00000128908	INO80	protein_coding	INO80 complex subunit [Source:HGNC Symbol;Acc:HGNC:26956]	5.76297	5.73944	29.8118	2.76161	27.0502	-24.2886	greenyellow
ENSG00000167986	DDB1	protein_coding	damage specific DNA binding protein 1 [Source:HGNC Symbol;Acc:HGNC:2717]	5.7342	5.76456	24.6185	1.25269	23.3658	-22.1131	darkorange
ENSG00000112697	TMEM30A	protein_coding	transmembrane protein 30A [Source:HGNC Symbol;Acc:HGNC:16667]	5.62534	5.8614	31.2982	13.0534	18.2448	-5.19137	brown
ENSG00000164031	DNAJB14	protein_coding	DnaJ heat shock protein family (Hsp40) member B14 [Source:HGNC Symbol;Acc:HGNC:25881]	5.74209	5.7507	12.8121	5.12327	7.6888	-2.56553	grey
ENSG00000181800	CELF2-AS1	antisense	CELF2 antisense RNA 1 [Source:HGNC Symbol;Acc:HGNC:23515]	5.81645	5.68026	20.9576	4.41116	16.5464	-12.1353	grey
ENSG00000113580	NR3C1	protein_coding	nuclear receptor subfamily 3 group C member 1 [Source:HGNC Symbol;Acc:HGNC:7978]	5.80303	5.69218	21.451	5.98092	15.4701	-9.48917	greenyellow
ENSG00000160201	U2AF1	protein_coding	U2 small nuclear RNA auxiliary factor 1 [Source:HGNC Symbol;Acc:HGNC:12453]	5.80646	5.68882	14.721	0.014548	14.7064	-14.6919	grey
ENSG00000130856	ZNF236	protein_coding	zinc finger protein 236 [Source:HGNC Symbol;Acc:HGNC:13028]	5.71682	5.77242	6.41423	0.394189	6.02004	-5.62585	grey
ENSG00000135905	DOCK10	protein_coding	dedicator of cytokinesis 10 [Source:HGNC Symbol;Acc:HGNC:23479]	5.80551	5.68637	19.7124	2.55902	17.1534	-14.5944	brown
ENSG00000187902	SHISA7	protein_coding	shisa family member 7 [Source:HGNC Symbol;Acc:HGNC:35409]	5.7068	5.77943	10.8403	0.308929	10.5314	-10.2225	royalblue
ENSG00000094631	HDAC6	protein_coding	histone deacetylase 6 [Source:HGNC Symbol;Acc:HGNC:14064]	5.7059	5.77954	49.9277	28.1734	21.7543	6.41909	royalblue
ENSG00000118579	MED28	protein_coding	mediator complex subunit 28 [Source:HGNC Symbol;Acc:HGNC:24628]	5.72871	5.75776	2.27393	1.79813	0.475806	1.32232	grey
ENSG00000040731	CDH10	protein_coding	cadherin 10 [Source:HGNC Symbol;Acc:HGNC:1749]	5.72446	5.7612	10.5488	5.30559	5.24317	0.0624141	grey
ENSG00000100796	PPP4R3A	protein_coding	protein phosphatase 4 regulatory subunit 3A [Source:HGNC Symbol;Acc:HGNC:20219]	5.73975	5.74618	26.9601	3.04808	23.912	-20.8639	greenyellow
ENSG00000108669	CYTH1	protein_coding	cytohesin 1 [Source:HGNC Symbol;Acc:HGNC:9501]	5.72286	5.76152	8.93537	0.479811	8.45556	-7.97575	grey
ENSG00000214765	SEPT7P2	transcribed_unprocessed_pseudogene	septin 7 pseudogene 2 [Source:HGNC Symbol;Acc:HGNC:32339]	5.75604	5.72988	16.53	5.09553	11.4344	-6.33892	greenyellow
ENSG00000170606	HSPA4	protein_coding	heat shock protein family A (Hsp70) member 4 [Source:HGNC Symbol;Acc:HGNC:5237]	5.68686	5.79473	19.6986	7.55278	12.1458	-4.59302	grey
ENSG00000103351	CLUAP1	protein_coding	clusterin associated protein 1 [Source:HGNC Symbol;Acc:HGNC:19009]	5.71616	5.76579	42.8459	11.317	31.5289	-20.2119	royalblue
ENSG00000143614	GATAD2B	protein_coding	GATA zinc finger domain containing 2B [Source:HGNC Symbol;Acc:HGNC:30778]	5.74839	5.73506	24.8565	10.5774	14.2791	-3.70166	grey
ENSG00000162923	WDR26	protein_coding	WD repeat domain 26 [Source:HGNC Symbol;Acc:HGNC:21208]	5.76652	5.71638	24.1847	2.50199	21.6827	-19.1807	darkgrey
ENSG00000162687	KCNT2	protein_coding	potassium sodium-activated channel subfamily T member 2 [Source:HGNC Symbol;Acc:HGNC:18866]	5.74616	5.73379	12.9904	5.24237	7.74802	-2.50566	grey
ENSG00000134453	RBM17	protein_coding	RNA binding motif protein 17 [Source:HGNC Symbol;Acc:HGNC:16944]	5.74121	5.73813	19.3922	0.234515	19.1577	-18.9232	darkgreen
ENSG00000187605	TET3	protein_coding	tet methylcytosine dioxygenase 3 [Source:HGNC Symbol;Acc:HGNC:28313]	5.78999	5.69196	11.8819	8.31902	3.56288	4.75614	grey
ENSG00000182150	ERCC6L2	protein_coding	ERCC excision repair 6 like 2 [Source:HGNC Symbol;Acc:HGNC:26922]	5.75612	5.72362	34.9706	6.76468	28.2059	-21.4413	greenyellow
ENSG00000197714	ZNF460	protein_coding	zinc finger protein 460 [Source:HGNC Symbol;Acc:HGNC:21628]	5.74793	5.72856	10.0063	0.192484	9.81386	-9.62138	grey
ENSG00000162929	KIAA1841	protein_coding	KIAA1841 [Source:HGNC Symbol;Acc:HGNC:29387]	5.74926	5.72626	5.39422	3.29108	2.10315	1.18793	grey
ENSG00000108389	MTMR4	protein_coding	myotubularin related protein 4 [Source:HGNC Symbol;Acc:HGNC:7452]	5.73683	5.73767	10.1536	0.891628	9.26202	-8.37039	grey
ENSG00000103489	XYLT1	protein_coding	xylosyltransferase 1 [Source:HGNC Symbol;Acc:HGNC:15516]	5.78498	5.69201	11.5637	0.288329	11.2754	-10.9871	cyan
ENSG00000186908	ZDHHC17	protein_coding	zinc finger DHHC-type containing 17 [Source:HGNC Symbol;Acc:HGNC:18412]	5.72322	5.74894	18.6023	3.12738	15.475	-12.3476	grey
ENSG00000174233	ADCY6	protein_coding	adenylate cyclase 6 [Source:HGNC Symbol;Acc:HGNC:237]	5.68354	5.78619	13.927	2.12133	11.8057	-9.68438	grey
ENSG00000175354	PTPN2	protein_coding	protein tyrosine phosphatase, non-receptor type 2 [Source:HGNC Symbol;Acc:HGNC:9650]	5.74049	5.73199	6.13123	0.374134	5.7571	-5.38296	grey
ENSG00000080845	DLGAP4	protein_coding	DLG associated protein 4 [Source:HGNC Symbol;Acc:HGNC:24476]	5.71733	5.75338	34.2249	6.84762	27.3773	-20.5297	royalblue
ENSG00000127527	EPS15L1	protein_coding	epidermal growth factor receptor pathway substrate 15 like 1 [Source:HGNC Symbol;Acc:HGNC:24634]	5.79074	5.6838	12.8832	0.592259	12.291	-11.6987	grey
ENSG00000006740	ARHGAP44	protein_coding	Rho GTPase activating protein 44 [Source:HGNC Symbol;Acc:HGNC:29096]	5.69815	5.76921	7.78581	1.2598	6.52601	-5.26622	grey
ENSG00000119321	FKBP15	protein_coding	FK506 binding protein 15 [Source:HGNC Symbol;Acc:HGNC:23397]	5.74694	5.7228	9.53144	3.84273	5.68872	-1.84599	grey
ENSG00000168538	TRAPPC11	protein_coding	trafficking protein particle complex 11 [Source:HGNC Symbol;Acc:HGNC:25751]	5.71363	5.75412	37.9466	15.654	22.2926	-6.63866	greenyellow
ENSG00000198825	INPP5F	protein_coding	inositol polyphosphate-5-phosphatase F [Source:HGNC Symbol;Acc:HGNC:17054]	5.72698	5.7378	26.1497	2.77385	23.3758	-20.6019	darkorange
ENSG00000162390	ACOT11	protein_coding	acyl-CoA thioesterase 11 [Source:HGNC Symbol;Acc:HGNC:18156]	5.74287	5.72249	9.492	5.32942	4.16259	1.16683	grey
ENSG00000082068	WDR70	protein_coding	WD repeat domain 70 [Source:HGNC Symbol;Acc:HGNC:25495]	5.72191	5.74205	10.3272	3.52317	6.80401	-3.28084	grey
ENSG00000129625	REEP5	protein_coding	receptor accessory protein 5 [Source:HGNC Symbol;Acc:HGNC:30077]	5.65113	5.80819	22.3637	8.78971	13.5739	-4.78424	brown
ENSG00000185742	C11orf87	protein_coding	chromosome 11 open reading frame 87 [Source:HGNC Symbol;Acc:HGNC:33788]	5.65147	5.8067	13.406	2.83481	10.5712	-7.73635	grey
ENSG00000125351	UPF3B	protein_coding	UPF3 regulator of nonsense transcripts homolog B (yeast) [Source:HGNC Symbol;Acc:HGNC:20439]	5.70834	5.75051	5.25775	1.86755	3.3902	-1.52265	grey
ENSG00000153815	CMIP	protein_coding	c-Maf inducing protein [Source:HGNC Symbol;Acc:HGNC:24319]	5.67967	5.77757	31.1355	3.9344	27.2011	-23.2667	black
ENSG00000136643	RPS6KC1	protein_coding	ribosomal protein S6 kinase C1 [Source:HGNC Symbol;Acc:HGNC:10439]	5.76714	5.69481	27.2697	2.59877	24.671	-22.0722	darkgrey
ENSG00000153310	FAM49B	protein_coding	family with sequence similarity 49 member B [Source:HGNC Symbol;Acc:HGNC:25216]	5.74431	5.71571	9.93904	3.06203	6.87701	-3.81498	grey
ENSG00000185567	AHNAK2	protein_coding	AHNAK nucleoprotein 2 [Source:HGNC Symbol;Acc:HGNC:20125]	5.68548	5.77042	4.14428	0.80951	3.33477	-2.52526	grey
ENSG00000048342	CC2D2A	protein_coding	coiled-coil and C2 domain containing 2A [Source:HGNC Symbol;Acc:HGNC:29253]	5.71963	5.73638	18.4231	3.89924	14.5239	-10.6247	darkorange
ENSG00000145632	PLK2	protein_coding	polo like kinase 2 [Source:HGNC Symbol;Acc:HGNC:19699]	5.66663	5.78611	6.29845	3.64627	2.65219	0.994077	grey
ENSG00000154262	ABCA6	protein_coding	ATP binding cassette subfamily A member 6 [Source:HGNC Symbol;Acc:HGNC:36]	5.70043	5.75291	17.8204	0.653404	17.1669	-16.5135	grey
ENSG00000059758	CDK17	protein_coding	cyclin dependent kinase 17 [Source:HGNC Symbol;Acc:HGNC:8750]	5.70389	5.74941	14.0009	3.02266	10.9782	-7.95554	grey
ENSG00000113141	IK	protein_coding	IK cytokine, down-regulator of HLA II [Source:HGNC Symbol;Acc:HGNC:5958]	5.74557	5.7079	42.1818	21.439	20.7428	0.696231	royalblue
ENSG00000101901	ALG13	protein_coding	ALG13, UDP-N-acetylglucosaminyltransferase subunit [Source:HGNC Symbol;Acc:HGNC:30881]	5.71462	5.73446	8.76475	2.2255	6.53925	-4.31375	grey
ENSG00000196305	IARS	protein_coding	isoleucyl-tRNA synthetase [Source:HGNC Symbol;Acc:HGNC:5330]	5.77487	5.67734	45.3692	11.7998	33.5694	-21.7697	greenyellow
ENSG00000118564	FBXL5	protein_coding	F-box and leucine rich repeat protein 5 [Source:HGNC Symbol;Acc:HGNC:13602]	5.72169	5.72654	53.5997	19.2443	34.3555	-15.1112	greenyellow
ENSG00000108651	UTP6	protein_coding	UTP6, small subunit processome component [Source:HGNC Symbol;Acc:HGNC:18279]	5.75748	5.68987	20.4239	0.805339	19.6185	-18.8132	greenyellow
ENSG00000089177	KIF16B	protein_coding	kinesin family member 16B [Source:HGNC Symbol;Acc:HGNC:15869]	5.71201	5.7326	6.62486	0.536959	6.0879	-5.55094	grey
ENSG00000161298	ZNF382	protein_coding	zinc finger protein 382 [Source:HGNC Symbol;Acc:HGNC:17409]	5.76159	5.68527	15.0552	0.092568	14.9626	-14.87	midnightblue
ENSG00000165288	BRWD3	protein_coding	bromodomain and WD repeat domain containing 3 [Source:HGNC Symbol;Acc:HGNC:17342]	5.74332	5.70187	36.6366	8.49935	28.1372	-19.6379	greenyellow
ENSG00000109819	PPARGC1A	protein_coding	PPARG coactivator 1 alpha [Source:HGNC Symbol;Acc:HGNC:9237]	5.76205	5.68317	11.7278	6.32168	5.40615	0.915528	grey
ENSG00000114120	SLC25A36	protein_coding	solute carrier family 25 member 36 [Source:HGNC Symbol;Acc:HGNC:25554]	5.78673	5.65913	51.8305	1.67778	50.1527	-48.4749	midnightblue
ENSG00000114999	TTL	protein_coding	tubulin tyrosine ligase [Source:HGNC Symbol;Acc:HGNC:21586]	5.7047	5.73468	17.2037	8.99213	8.21158	0.78055	royalblue
ENSG00000212283	SNORD89	snoRNA	small nucleolar RNA, C/D box 89 [Source:HGNC Symbol;Acc:HGNC:32750]	5.5651	5.86647	13.21	4.34285	8.86713	-4.52428	grey60
ENSG00000185619	PCGF3	protein_coding	polycomb group ring finger 3 [Source:HGNC Symbol;Acc:HGNC:10066]	5.69127	5.7462	3.95623	1.77959	2.17664	-0.397057	grey
ENSG00000225746	SNHG23	lincRNA	small nucleolar RNA host gene 23 [Source:HGNC Symbol;Acc:HGNC:50622]	5.76329	5.67655	67.3669	5.00991	62.357	-57.3471	greenyellow
ENSG00000116198	CEP104	protein_coding	centrosomal protein 104 [Source:HGNC Symbol;Acc:HGNC:24866]	5.75245	5.68466	7.84078	5.45709	2.38369	3.07339	grey
ENSG00000090372	STRN4	protein_coding	striatin 4 [Source:HGNC Symbol;Acc:HGNC:15721]	5.70287	5.7292	50.3137	2.55646	47.7573	-45.2008	royalblue
ENSG00000149571	KIRREL3	protein_coding	kin of IRRE like 3 (Drosophila) [Source:HGNC Symbol;Acc:HGNC:23204]	5.74525	5.68862	4.54218	1.36845	3.17373	-1.80528	grey
ENSG00000134644	PUM1	protein_coding	pumilio RNA binding family member 1 [Source:HGNC Symbol;Acc:HGNC:14957]	5.69105	5.73961	33.5603	11.372	22.1883	-10.8163	black
ENSG00000147601	TERF1	protein_coding	telomeric repeat binding factor 1 [Source:HGNC Symbol;Acc:HGNC:11728]	5.68713	5.7431	3.93652	1.58523	2.3513	-0.766072	grey
ENSG00000130175	PRKCSH	protein_coding	protein kinase C substrate 80K-H [Source:HGNC Symbol;Acc:HGNC:9411]	5.68878	5.74074	61.5671	8.69253	52.8745	-44.182	royalblue
ENSG00000099917	MED15	protein_coding	mediator complex subunit 15 [Source:HGNC Symbol;Acc:HGNC:14248]	5.6875	5.74104	16.625	0.523778	16.1012	-15.5775	royalblue
ENSG00000103091	WDR59	protein_coding	WD repeat domain 59 [Source:HGNC Symbol;Acc:HGNC:25706]	5.74972	5.68065	24.1152	0.536184	23.579	-23.0428	brown
ENSG00000148700	ADD3	protein_coding	adducin 3 [Source:HGNC Symbol;Acc:HGNC:245]	5.69571	5.73112	3.35511	1.49123	1.86388	-0.372646	grey
ENSG00000128585	MKLN1	protein_coding	muskelin 1 [Source:HGNC Symbol;Acc:HGNC:7109]	5.71847	5.70895	8.60082	3.30494	5.29588	-1.99094	grey
ENSG00000118412	CASP8AP2	protein_coding	caspase 8 associated protein 2 [Source:HGNC Symbol;Acc:HGNC:1510]	5.70996	5.71659	4.91672	2.3014	2.61532	-0.313923	grey
ENSG00000105926	MPP6	protein_coding	membrane palmitoylated protein 6 [Source:HGNC Symbol;Acc:HGNC:18167]	5.68471	5.73977	4.06441	1.92016	2.14426	-0.224096	grey
ENSG00000169710	FASN	protein_coding	fatty acid synthase [Source:HGNC Symbol;Acc:HGNC:3594]	5.67145	5.75161	80.7898	15.6836	65.1062	-49.4225	royalblue
ENSG00000165300	SLITRK5	protein_coding	SLIT and NTRK like family member 5 [Source:HGNC Symbol;Acc:HGNC:20295]	5.66176	5.75986	8.01459	1.86034	6.15426	-4.29392	grey
ENSG00000048028	USP28	protein_coding	ubiquitin specific peptidase 28 [Source:HGNC Symbol;Acc:HGNC:12625]	5.75751	5.66721	24.9421	3.73335	21.2087	-17.4754	greenyellow
ENSG00000196531	NACA	protein_coding	nascent polypeptide-associated complex alpha subunit [Source:HGNC Symbol;Acc:HGNC:7629]	5.70203	5.71792	10.2746	0.386474	9.88811	-9.50164	darkorange
ENSG00000084764	MAPRE3	protein_coding	microtubule associated protein RP/EB family member 3 [Source:HGNC Symbol;Acc:HGNC:6892]	5.70715	5.71243	33.9997	6.01944	27.9802	-21.9608	black
ENSG00000145216	FIP1L1	protein_coding	factor interacting with PAPOLA and CPSF1 [Source:HGNC Symbol;Acc:HGNC:19124]	5.76404	5.65865	12.0875	5.10642	6.98104	-1.87463	grey
ENSG00000133657	ATP13A3	protein_coding	ATPase 13A3 [Source:HGNC Symbol;Acc:HGNC:24113]	5.72276	5.69498	33.2948	16.5983	16.6966	-0.0982967	greenyellow
ENSG00000116584	ARHGEF2	protein_coding	Rho/Rac guanine nucleotide exchange factor 2 [Source:HGNC Symbol;Acc:HGNC:682]	5.6253	5.78668	8.72647	4.65813	4.06835	0.589781	grey
ENSG00000116141	MARK1	protein_coding	microtubule affinity regulating kinase 1 [Source:HGNC Symbol;Acc:HGNC:6896]	5.74117	5.67314	68.5928	35.7875	32.8053	2.98217	greenyellow
ENSG00000141720	#N/A	#N/A	#N/A	5.68902	5.72058	41.7496	4.51592	37.2337	-32.7178	black
ENSG00000129946	SHC2	protein_coding	SHC adaptor protein 2 [Source:HGNC Symbol;Acc:HGNC:29869]	5.67913	5.72866	88.3516	15.2287	73.1228	-57.8941	royalblue
ENSG00000169967	MAP3K2	protein_coding	mitogen-activated protein kinase kinase kinase 2 [Source:HGNC Symbol;Acc:HGNC:6854]	5.704	5.70379	51.8323	34.1424	17.6899	16.4525	royalblue
ENSG00000124193	SRSF6	protein_coding	serine and arginine rich splicing factor 6 [Source:HGNC Symbol;Acc:HGNC:10788]	5.70513	5.70172	9.31127	0.712055	8.59921	-7.88716	grey
ENSG00000234456	MAGI2-AS3	processed_transcript	MAGI2 antisense RNA 3 [Source:HGNC Symbol;Acc:HGNC:40862]	5.70236	5.70381	10.3826	4.21682	6.1658	-1.94899	grey
ENSG00000164684	ZNF704	protein_coding	zinc finger protein 704 [Source:HGNC Symbol;Acc:HGNC:32291]	5.61486	5.78512	38.9161	9.80926	29.1068	-19.2976	greenyellow
ENSG00000128829	EIF2AK4	protein_coding	eukaryotic translation initiation factor 2 alpha kinase 4 [Source:HGNC Symbol;Acc:HGNC:19687]	5.69565	5.7069	4.9591	0.84101	4.11809	-3.27708	grey
ENSG00000150991	UBC	protein_coding	ubiquitin C [Source:HGNC Symbol;Acc:HGNC:12468]	5.60109	5.79594	17.9155	2.00691	15.9086	-13.9017	brown
ENSG00000121964	GTDC1	protein_coding	glycosyltransferase like domain containing 1 [Source:HGNC Symbol;Acc:HGNC:20887]	5.69467	5.7064	9.92979	6.40748	3.52231	2.88517	grey
ENSG00000166006	KCNC2	protein_coding	potassium voltage-gated channel subfamily C member 2 [Source:HGNC Symbol;Acc:HGNC:6234]	5.67611	5.72377	5.88549	1.51112	4.37437	-2.86325	grey
ENSG00000169760	NLGN1	protein_coding	neuroligin 1 [Source:HGNC Symbol;Acc:HGNC:14291]	5.71129	5.68986	26.1758	8.15514	18.0207	-9.86556	grey
ENSG00000170776	AKAP13	protein_coding	A-kinase anchoring protein 13 [Source:HGNC Symbol;Acc:HGNC:371]	5.72982	5.67173	14.4799	2.43842	12.0415	-9.60307	grey
ENSG00000154263	ABCA10	protein_coding	ATP binding cassette subfamily A member 10 [Source:HGNC Symbol;Acc:HGNC:30]	5.70083	5.69679	29.8271	1.77312	28.054	-26.2808	greenyellow
ENSG00000149115	TNKS1BP1	protein_coding	tankyrase 1 binding protein 1 [Source:HGNC Symbol;Acc:HGNC:19081]	5.69277	5.70364	26.781	10.076	16.7051	-6.62908	royalblue
ENSG00000166405	RIC3	protein_coding	RIC3 acetylcholine receptor chaperone [Source:HGNC Symbol;Acc:HGNC:30338]	5.73623	5.66225	24.8933	4.63852	20.2548	-15.6162	greenyellow
ENSG00000161791	FMNL3	protein_coding	formin like 3 [Source:HGNC Symbol;Acc:HGNC:23698]	5.70891	5.68597	15.0084	4.53691	10.4715	-5.93455	royalblue
ENSG00000136709	WDR33	protein_coding	WD repeat domain 33 [Source:HGNC Symbol;Acc:HGNC:25651]	5.69702	5.69707	11.3763	7.24301	4.13328	3.10973	grey
[truncated: 19,856 more rows]
